# Supplementary material for: Individualized discovery of rare cancer drivers in global network context
Source: eLife. 2022 May 20;11:e74010. doi: 10.7554/eLife.74010 (PMC9159755; doi:10.7554/eLife.74010)
Supplement: Supplementary file 1. — Observed vs. predicted values of anchor.summary values represents performance of created models on continuous scale. In absence of a strict cut-off, performance was measured as a correlation between anchor.summary observed for each gene in the given cohort versus the a value predicted by the multiple regression model. In heatmaps, values next to gene names indicate number of samples with mutations in the given gene. [file elife-74010-supp1.zip]

Archive with 22 entries (21 files):
- SupplementaryFigure1.Models/
- SupplementaryFigure1.Models/SupplementaryFigure1.Models-16.jpg
- SupplementaryFigure1.Models/SupplementaryFigure1.Models-07.jpg
- SupplementaryFigure1.Models/SupplementaryFigure1.Models-04.jpg
- SupplementaryFigure1.Models/SupplementaryFigure1.Models-18.jpg
- SupplementaryFigure1.Models/SupplementaryFigure1.Models-01.jpg
- SupplementaryFigure1.Models/SupplementaryFigure1.Models-09.jpg
- SupplementaryFigure1.Models/SupplementaryFigure1.Models-14.jpg
- SupplementaryFigure1.Models/SupplementaryFigure1.Models-08.jpg
- SupplementaryFigure1.Models/SupplementaryFigure1.Models-06.jpg
- SupplementaryFigure1.Models/SupplementaryFigure1.Models-05.jpg
- SupplementaryFigure1.Models/SupplementaryFigure1.Models-17.jpg
- SupplementaryFigure1.Models/SupplementaryFigure1.Models-11.jpg
- SupplementaryFigure1.Models/SupplementaryFigure1.Models-19.jpg
- SupplementaryFigure1.Models/SupplementaryFigure1.Models-13.jpg
- SupplementaryFigure1.Models/SupplementaryFigure1.Models-10.jpg
- SupplementaryFigure1.Models/SupplementaryFigure1.Models-02.jpg
- SupplementaryFigure1.Models/SupplementaryFigure1.Models-12.jpg
- SupplementaryFigure1.Models/SupplementaryFigure1.Models-03.jpg
- SupplementaryFigure1.Models/SupplementaryFigure1.Models-20.jpg
- SupplementaryFigure1.Models/SupplementaryFigure1.Models-15.jpg
- SupplementaryFigure1.Models/SupplementaryFigure1.Models.pdf
