# Supplementary material for: Individualized discovery of rare cancer drivers in global network context
Source: eLife. 2022 May 20;11:e74010. doi: 10.7554/eLife.74010 (PMC9159755; doi:10.7554/eLife.74010)
Supplement: Supplementary file 2. — X coordinates for the alternative sets represent their sizes. For NEAdriver (which in total, across all cohort samples typically predicted hundreds genes, most being very rare) the sets represent samples n=[50, 100, 200, 400] genes most frequently predicted in each cohort. [file elife-74010-supp2.zip]

Archive with 1 entries (1 files):
- SupplementaryFile2.jpg
