# Supplementary material for: Individualized discovery of rare cancer drivers in global network context
Source: eLife. 2022 May 20;11:e74010. doi: 10.7554/eLife.74010 (PMC9159755; doi:10.7554/eLife.74010)
Supplement: Supplementary file 3. [file elife-74010-supp3.zip]

Archive with 1 entries (1 files):
- SupplementaryFile3.jpg
