# Supplementary material for: Individualized discovery of rare cancer drivers in global network context
Source: eLife. 2022 May 20;11:e74010. doi: 10.7554/eLife.74010 (PMC9159755; doi:10.7554/eLife.74010)
Supplement: Supplementary file 6. [file elife-74010-supp6.zip]

Archive with 97 entries (97 files):
- SupplementaryFile6-01.jpg
- SupplementaryFile6-02.jpg
- SupplementaryFile6-03.jpg
- SupplementaryFile6-04.jpg
- SupplementaryFile6-05.jpg
- SupplementaryFile6-06.jpg
- SupplementaryFile6-07.jpg
- SupplementaryFile6-08.jpg
- SupplementaryFile6-09.jpg
- SupplementaryFile6-10.jpg
- SupplementaryFile6-11.jpg
- SupplementaryFile6-12.jpg
- SupplementaryFile6-13.jpg
- SupplementaryFile6-14.jpg
- SupplementaryFile6-15.jpg
- SupplementaryFile6-16.jpg
- SupplementaryFile6-17.jpg
- SupplementaryFile6-18.jpg
- SupplementaryFile6-19.jpg
- SupplementaryFile6-20.jpg
- SupplementaryFile6-21.jpg
- SupplementaryFile6-22.jpg
- SupplementaryFile6-23.jpg
- SupplementaryFile6-24.jpg
- SupplementaryFile6-25.jpg
- SupplementaryFile6-26.jpg
- SupplementaryFile6-27.jpg
- SupplementaryFile6-28.jpg
- SupplementaryFile6-29.jpg
- SupplementaryFile6-30.jpg
- SupplementaryFile6-31.jpg
- SupplementaryFile6-32.jpg
- SupplementaryFile6-33.jpg
- SupplementaryFile6-34.jpg
- SupplementaryFile6-35.jpg
- SupplementaryFile6-36.jpg
- SupplementaryFile6-37.jpg
- SupplementaryFile6-38.jpg
- SupplementaryFile6-39.jpg
- SupplementaryFile6-40.jpg
- SupplementaryFile6-41.jpg
- SupplementaryFile6-42.jpg
- SupplementaryFile6-43.jpg
- SupplementaryFile6-44.jpg
- SupplementaryFile6-45.jpg
- SupplementaryFile6-46.jpg
- SupplementaryFile6-47.jpg
- SupplementaryFile6-48.jpg
- SupplementaryFile6-49.jpg
- SupplementaryFile6-50.jpg
- SupplementaryFile6-51.jpg
- SupplementaryFile6-52.jpg
- SupplementaryFile6-53.jpg
- SupplementaryFile6-54.jpg
- SupplementaryFile6-55.jpg
- SupplementaryFile6-56.jpg
- SupplementaryFile6-57.jpg
- SupplementaryFile6-58.jpg
- SupplementaryFile6-59.jpg
- SupplementaryFile6-60.jpg
- SupplementaryFile6-61.jpg
- SupplementaryFile6-62.jpg
- SupplementaryFile6-63.jpg
- SupplementaryFile6-64.jpg
- SupplementaryFile6-65.jpg
- SupplementaryFile6-66.jpg
- SupplementaryFile6-67.jpg
- SupplementaryFile6-68.jpg
- SupplementaryFile6-69.jpg
- SupplementaryFile6-70.jpg
- SupplementaryFile6-71.jpg
- SupplementaryFile6-72.jpg
- SupplementaryFile6-73.jpg
- SupplementaryFile6-74.jpg
- SupplementaryFile6-75.jpg
- SupplementaryFile6-76.jpg
- SupplementaryFile6-77.jpg
- SupplementaryFile6-78.jpg
- SupplementaryFile6-79.jpg
- SupplementaryFile6-80.jpg
- SupplementaryFile6-81.jpg
- SupplementaryFile6-82.jpg
- SupplementaryFile6-83.jpg
- SupplementaryFile6-84.jpg
- SupplementaryFile6-85.jpg
- SupplementaryFile6-86.jpg
- SupplementaryFile6-87.jpg
- SupplementaryFile6-88.jpg
- SupplementaryFile6-89.jpg
- SupplementaryFile6-90.jpg
- SupplementaryFile6-91.jpg
- SupplementaryFile6-92.jpg
- SupplementaryFile6-93.jpg
- SupplementaryFile6-94.jpg
- SupplementaryFile6-95.jpg
- SupplementaryFile6-96.jpg
- SupplementaryFile2.zip
