# Supplementary material for: Individualized discovery of rare cancer drivers in global network context
Source: eLife. 2022 May 20;11:e74010. doi: 10.7554/eLife.74010 (PMC9159755; doi:10.7554/eLife.74010)
Supplement: Supplementary file 7. [file elife-74010-supp7.zip]

Archive with 12 entries (12 files):
- SupplementaryFigure7.Nmut_vs_frequency-01.jpg
- SupplementaryFigure7.Nmut_vs_frequency-02.jpg
- SupplementaryFigure7.Nmut_vs_frequency-03.jpg
- SupplementaryFigure7.Nmut_vs_frequency-04.jpg
- SupplementaryFigure7.Nmut_vs_frequency-05.jpg
- SupplementaryFigure7.Nmut_vs_frequency-06.jpg
- SupplementaryFigure7.Nmut_vs_frequency-07.jpg
- SupplementaryFigure7.Nmut_vs_frequency-08.jpg
- SupplementaryFigure7.Nmut_vs_frequency-09.jpg
- SupplementaryFigure7.Nmut_vs_frequency-10.jpg
- SupplementaryFigure7.Nmut_vs_frequency-11.jpg
- SupplementaryFigure7.Nmut_vs_frequency.pdf
