# Supplementary material for: Individualized discovery of rare cancer drivers in global network context
Source: eLife. 2022 May 20;11:e74010. doi: 10.7554/eLife.74010 (PMC9159755; doi:10.7554/eLife.74010)
Supplement: Supplementary file 8. — PathReg, MutSet, and combined values per sample, per gene, in each cohort. MutSet q-values are accompanied with no. of network links observed between the given gene and point mutations in the sample, as well as respective NEA Z and NEA p-value. All the MutSet values are sample-specific. PathReg q-values are accompanied with respective anchor.summary, PathReg score, and PathReg p-values. All the PathReg values are cohort-specific and not sample-specific. NEAdriver q-value is product of MutSet q-value and PathReg q-value. The last 3 columns indicate genes listed as possible artifacts in literature. [file elife-74010-supp8.zip]

Archive with 10 entries (10 files):
- BRCA.MutSet_PathReg_and_combined_scores.xlsx
- COAD.MutSet_PathReg_and_combined_scores.xlsx
- GBM.MutSet_PathReg_and_combined_scores.xlsx
- LUAD.MutSet_PathReg_and_combined_scores.xlsx
- LUSC.MutSet_PathReg_and_combined_scores.xlsx
- MB.MutSet_PathReg_and_combined_scores.xlsx
- OV.MutSet_PathReg_and_combined_scores.xlsx
- PAAD.MutSet_PathReg_and_combined_scores.xlsx
- PRAD.MutSet_PathReg_and_combined_scores.xlsx
- SKCM.MutSet_PathReg_and_combined_scores.xlsx
