# Supplementary material for: Individualized discovery of rare cancer drivers in global network context
Source: eLife. 2022 May 20;11:e74010. doi: 10.7554/eLife.74010 (PMC9159755; doi:10.7554/eLife.74010)
Supplement: Supplementary file 8. — PathReg, MutSet, and combined values per sample, per gene, in each cohort. MutSet q-values are accompanied with no. of network links observed between the given gene and point mutations in the sample, as well as respective NEA Z and NEA p-value. All the MutSet values are sample-specific. PathReg q-values are accompanied with respective anchor.summary, PathReg score, and PathReg p-values. All the PathReg values are cohort-specific and not sample-specific. NEAdriver q-value is product of MutSet q-value and PathReg q-value. The last 3 columns indicate genes listed as possible artifacts in literature. [file elife-74010-supp8.zip › LUSC.MutSet_PathReg_and_combined_scores.xlsx]

## Sheet: LUSC.MutSet_PathReg_and_combine
Gene	Description	Sample	isPointMutation	isCNA	MutSet.No_of_links_to_MGS	MutSet.z-score	MutSet.p-value	MutSet.q-value	anchor.summary	PathReg.score	PathReg.p-value	PathReg.q-value	NEAdriver.q-value	Artifact_by_Martincorena2017	Artifact_by_Lawrence2013	Artifact_by_IntOGen2020
MYH8	myosin, heavy chain 8, skeletal muscle, perinatal [Source:HGNC Symbol;Acc:7578]	tcga-18-3406-01	missense_mutation,missense_mutation		6	1.5	0.134	0.923	1.4122	1.39863	1.65e-08	1.36e-05	1.255e-05
AGRN	agrin [Source:HGNC Symbol;Acc:329]	tcga-18-3406-01	silent,missense_mutation		6	2.22	0.0267	0.411	1.39192	1.38797	1.33e-07	3.7e-05	1.521e-05
AKAP9	A kinase (PRKA) anchor protein 9 [Source:HGNC Symbol;Acc:379]	tcga-18-3406-01	nonsense_mutation		12	1.01	0.311	0.967	1.40684	1.3934	4.66e-08	2.33e-05	2.253e-05
LAMA3	laminin, alpha 3 [Source:HGNC Symbol;Acc:6483]	tcga-18-3406-01	silent		2	-0.071	0.943	1	1.38704	1.39145	6.82e-08	2.59e-05	2.59e-05
GRIN2D	glutamate receptor, ionotropic, N-methyl D-aspartate 2D [Source:HGNC Symbol;Acc:4588]	tcga-18-3406-01		0.048	10	0.941	0.347	0.967	1.43338	1.38935	1.02e-07	3.2e-05	3.094e-05
COL18A1	collagen, type XVIII, alpha 1 [Source:HGNC Symbol;Acc:2195]	tcga-18-3406-01	missense_mutation		3	0.423	0.672	0.967	1.3911	1.38342	3.1e-07	5.67e-05	5.483e-05
MYO15A	myosin XVA [Source:HGNC Symbol;Acc:7594]	tcga-18-3406-01	missense_mutation		0	-0.936	0.349	1	1.34748	1.38005	5.72e-07	8.69e-05	8.69e-05
USP29	ubiquitin specific peptidase 29 [Source:HGNC Symbol;Acc:18563]	tcga-18-3406-01	missense_mutation		1	3.9	9.79e-05	0.00825	1.45076	1.3353	0.000529	0.0239	0.0001972
MYH2	myosin, heavy chain 2, skeletal muscle, adult [Source:HGNC Symbol;Acc:7572]	tcga-18-3406-01	missense_mutation		3	0.582	0.56	0.967	1.36434	1.37295	1.99e-06	0.000209	0.0002021
COL4A2	collagen, type IV, alpha 2 [Source:HGNC Symbol;Acc:2203]	tcga-18-3406-01		-0.002	7	2.23	0.0256	0.402	1.36166	1.36545	6.94e-06	0.00058	0.0002332
SLC8A1	solute carrier family 8 (sodium/calcium exchanger), member 1 [Source:HGNC Symbol;Acc:11068]	tcga-18-3406-01	silent		10	1.81	0.07	0.692	1.39314	1.36594	6.4e-06	0.000538	0.0003723
TEP1	telomerase-associated protein 1 [Source:HGNC Symbol;Acc:11726]	tcga-18-3406-01	missense_mutation		2	4.59	4.45e-06	0.000738	1.38405	1.29065	0.0457	0.549	0.0004052
BAIAP3	BAI1-associated protein 3 [Source:HGNC Symbol;Acc:948]	tcga-18-3406-01	missense_mutation		1	4.57	4.92e-06	0.0008	1.26104	1.27647	0.118	0.846	0.0006768
LAMA4	laminin, alpha 4 [Source:HGNC Symbol;Acc:6484]	tcga-18-3406-01	missense_mutation		3	2.17	0.0301	0.441	1.36257	1.35601	3.03e-05	0.00203	0.0008952
RYR2	ryanodine receptor 2 (cardiac) [Source:HGNC Symbol;Acc:10484]	tcga-18-3406-01	missense_mutation		7	1.24	0.214	0.967	1.37628	1.36056	1.51e-05	0.00112	0.001083		*	*
SLC5A1	solute carrier family 5 (sodium/glucose cotransporter), member 1 [Source:HGNC Symbol;Acc:11036]	tcga-18-3406-01	silent		12	1.31	0.192	0.967	1.32335	1.35891	1.95e-05	0.00138	0.001334
MYH7	myosin, heavy chain 7, cardiac muscle, beta [Source:HGNC Symbol;Acc:7577]	tcga-18-3406-01	missense_mutation		2	0.0203	0.984	0.991	1.35629	1.35361	4.33e-05	0.00269	0.002666
FN1	fibronectin 1 [Source:HGNC Symbol;Acc:3778]	tcga-18-3406-01	missense_mutation		23	2.15	0.0317	0.454	1.36544	1.34703	0.000111	0.00604	0.002742
CACNA1H	calcium channel, voltage-dependent, T type, alpha 1H subunit [Source:HGNC Symbol;Acc:1395]	tcga-18-3406-01	silent		3	3.79	0.000153	0.0116	1.3165	1.2932	0.0377	0.505	0.005858
XAGE3	X antigen family, member 3 [Source:HGNC Symbol;Acc:14618]	tcga-18-3406-01	missense_mutation		2	3.81	0.000142	0.011	1.24585	1.24881	0.421	0.846	0.009306
USH2A	Usher syndrome 2A (autosomal recessive, mild) [Source:HGNC Symbol;Acc:12601]	tcga-18-3406-01	missense_mutation,missense_mutation		1	2.81	0.00499	0.142	1.4249	1.32284	0.00232	0.0805	0.01143
NLGN4X	neuroligin 4, X-linked [Source:HGNC Symbol;Acc:14287]	tcga-18-3406-01	missense_mutation		3	3.63	0.000286	0.0186	1.34731	1.25735	0.307	0.846	0.01574
NELL1	NEL-like 1 (chicken) [Source:HGNC Symbol;Acc:7750]	tcga-18-3406-01	missense_mutation		3	3.41	0.000644	0.0339	1.24791	1.25814	0.297	0.846	0.02868
KIF6	kinesin family member 6 [Source:HGNC Symbol;Acc:21202]	tcga-18-3406-01	missense_mutation		3	3.35	0.00082	0.0403	1.26123	1.24176	0.52	0.846	0.03409
ADGRB1		tcga-18-3406-01	missense_mutation		2	3.16	0.00158	0.0643	1.39555	1.29151	0.0429	0.533	0.03427
DLGAP3	discs, large (Drosophila) homolog-associated protein 3 [Source:HGNC Symbol;Acc:30368]	tcga-18-3406-01	silent		3	3.16	0.00157	0.0643	1.32247	1.27268	0.147	0.846	0.0544
NLGN1	neuroligin 1 [Source:HGNC Symbol;Acc:14291]	tcga-18-3406-01	missense_mutation		5	3.15	0.00161	0.0653	1.32109	1.26172	0.255	0.846	0.05524
SLC23A2	solute carrier family 23 (ascorbic acid transporter), member 2 [Source:HGNC Symbol;Acc:10973]	tcga-18-3406-01	missense_mutation		2	1.15	0.25	0.967	1.26216	1.32474	0.00187	0.0681	0.06585
CASP9	caspase 9, apoptosis-related cysteine peptidase [Source:HGNC Symbol;Acc:1511]	tcga-18-3406-01	silent		6	1.25	0.211	0.967	1.30943	1.32135	0.00273	0.0899	0.08693
TP53	tumor protein p53 [Source:HGNC Symbol;Acc:11998]	tcga-18-3406-01	missense_mutation		34	0.165	0.869	0.967	1.31713	1.32103	0.00282	0.0927	0.08964
AHNAK	AHNAK nucleoprotein [Source:HGNC Symbol;Acc:347]	tcga-18-3406-01	missense_mutation		3	2.45	0.0142	0.281	1.33768	1.30201	0.0183	0.328	0.09217			*
SLC4A10	solute carrier family 4, sodium bicarbonate transporter, member 10 [Source:HGNC Symbol;Acc:13811]	tcga-18-3406-01	missense_mutation		7	2.04	0.0417	0.53	1.30284	1.31229	0.00701	0.174	0.09222
TP63	tumor protein p63 [Source:HGNC Symbol;Acc:15979]	tcga-18-3406-01		0.779	5	0.475	0.635	0.967	1.31012	1.3202	0.00309	0.0989	0.09564
ATP7B	ATPase, Cu++ transporting, beta polypeptide [Source:HGNC Symbol;Acc:870]	tcga-18-3406-01	missense_mutation		9	0.815	0.415	0.967	1.27335	1.32014	0.00311	0.0993	0.09602
SMAP2	small ArfGAP2 [Source:HGNC Symbol;Acc:25082]	tcga-18-3406-01	missense_mutation		10	2.95	0.0032	0.106	1.23035	1.2223	0.771	0.931	0.09869
MAGI2	membrane associated guanylate kinase, WW and PDZ domain containing 2 [Source:HGNC Symbol;Acc:18957]	tcga-18-3406-01		0.102	3	2.79	0.00523	0.147	1.31948	1.27134	0.158	0.846	0.1244
DKK2	dickkopf WNT signaling pathway inhibitor 2 [Source:HGNC Symbol;Acc:2892]	tcga-18-3406-01	missense_mutation		2	2.79	0.00533	0.149	1.24786	1.25971	0.278	0.846	0.1261
GLI1	GLI family zinc finger 1 [Source:HGNC Symbol;Acc:4317]	tcga-18-3406-01	missense_mutation		4	1.02	0.306	0.967	1.31485	1.3157	0.00497	0.141	0.1363
FGF14	fibroblast growth factor 14 [Source:HGNC Symbol;Acc:3671]	tcga-18-3406-01		0.062	2	-0.0905	0.928	1	1.27877	1.31491	0.00539	0.148	0.148
FBN1	fibrillin 1 [Source:HGNC Symbol;Acc:3603]	tcga-18-3406-01	missense_mutation		2	0.582	0.561	0.967	1.35655	1.31313	0.00645	0.166	0.1605
OR52E4	olfactory receptor, family 52, subfamily E, member 4 [Source:HGNC Symbol;Acc:15213]	tcga-18-3406-01	missense_mutation,silent		2	2.63	0.00855	0.204	1.23534	1.24259	0.508	0.846	0.1726
SLC30A8	solute carrier family 30 (zinc transporter), member 8 [Source:HGNC Symbol;Acc:20303]	tcga-18-3406-01	missense_mutation		6	1.89	0.0581	0.631	1.31062	1.30511	0.0138	0.277	0.1748
CTNNA2	catenin (cadherin-associated protein), alpha 2 [Source:HGNC Symbol;Acc:2510]	tcga-18-3406-01	missense_mutation		6	2.59	0.00953	0.218	1.41177	1.27581	0.123	0.846	0.1844
NUMA1	nuclear mitotic apparatus protein 1 [Source:HGNC Symbol;Acc:8059]	tcga-18-3406-01	nonsense_mutation		8	2.55	0.0109	0.237	1.32161	1.26969	0.173	0.846	0.2005
PPIP5K2	diphosphoinositol pentakisphosphate kinase 2 [Source:HGNC Symbol;Acc:29035]	tcga-18-3406-01	missense_mutation		5	2.52	0.0118	0.25	1.24431	1.22433	0.748	0.915	0.2288
PTEN	phosphatase and tensin homolog [Source:HGNC Symbol;Acc:9588]	tcga-18-3406-01		-0.105	21	2.47	0.0137	0.275	1.29001	1.26858	0.183	0.846	0.2327
SSPO	SCO-spondin [Source:HGNC Symbol;Acc:21998]	tcga-18-3406-01	missense_mutation		1	2.4	0.0166	0.309	1.23697	1.26925	0.177	0.846	0.2614
BRCA1	breast cancer 1, early onset [Source:HGNC Symbol;Acc:1100]	tcga-18-3406-01		0.045	20	2.01	0.0445	0.547	1.30148	1.29376	0.0361	0.491	0.2686
PTPN13	protein tyrosine phosphatase, non-receptor type 13 (APO-1/CD95 (Fas)-associated phosphatase) [Source:HGNC Symbol;Acc:9646]	tcga-18-3406-01		0.099	3	-0.545	0.586	1	1.34062	1.30491	0.0141	0.281	0.281
ABCC4	ATP-binding cassette, sub-family C (CFTR/MRP), member 4 [Source:HGNC Symbol;Acc:55]	tcga-18-3406-01		0.112	7	2.33	0.0198	0.345	1.28551	1.27663	0.117	0.846	0.2919
REEP2	receptor accessory protein 2 [Source:HGNC Symbol;Acc:17975]	tcga-18-3406-01	missense_mutation		10	1.44	0.15	0.962	1.37875	1.30214	0.0181	0.327	0.3146
SEC22B	SEC22 vesicle trafficking protein homolog B (S. cerevisiae) (gene/pseudogene) [Source:HGNC Symbol;Acc:10700] ::OR:: Homo sapiens SEC22 vesicle trafficking protein homolog B (S. cerevisiae) (gene/pseudogene) (SEC22B), mRNA. [Source:RefSeq mRNA;Acc:NM_004892]	tcga-18-3406-01	missense_mutation		7	2.25	0.0247	0.393	1.26284	1.25138	0.385	0.846	0.3325
F8	coagulation factor VIII, procoagulant component [Source:HGNC Symbol;Acc:3546]	tcga-18-3406-01	splice_site		6	1.67	0.094	0.795	1.28553	1.29728	0.0272	0.422	0.3355
NRXN2	neurexin 2 [Source:HGNC Symbol;Acc:8009]	tcga-18-3406-01	missense_mutation		3	2.23	0.0254	0.4	1.35587	1.25322	0.361	0.846	0.3384
PON2	paraoxonase 2 [Source:HGNC Symbol;Acc:9205]	tcga-18-3406-01	missense_mutation		3	0.308	0.758	0.967	1.2783	1.30047	0.0208	0.357	0.3452
ATN1	atrophin 1 [Source:HGNC Symbol;Acc:3033]	tcga-18-3406-01	missense_mutation		6	2.19	0.0289	0.43	1.28162	1.27011	0.169	0.846	0.3638
HIPK1	homeodomain interacting protein kinase 1 [Source:HGNC Symbol;Acc:19006]	tcga-18-3406-01	missense_mutation		1	0.379	0.705	0.967	1.34589	1.29709	0.0277	0.425	0.411
AGR2	anterior gradient 2 [Source:HGNC Symbol;Acc:328]	tcga-18-3406-01		0.102	4	2.06	0.0397	0.515	1.35751	1.27921	0.1	0.808	0.4161
PDE6A	phosphodiesterase 6A, cGMP-specific, rod, alpha [Source:HGNC Symbol;Acc:8785]	tcga-18-3406-01	missense_mutation		3	2.07	0.0381	0.504	1.26837	1.27396	0.137	0.846	0.4264
HS6ST3	heparan sulfate 6-O-sulfotransferase 3 [Source:HGNC Symbol;Acc:19134]	tcga-18-3406-01		0.104	2	1.49	0.137	0.931	1.33504	1.29514	0.0324	0.464	0.432
KRT14	keratin 14 [Source:HGNC Symbol;Acc:6416]	tcga-18-3406-01	nonsense_mutation		5	0.507	0.612	0.967	1.34193	1.29415	0.035	0.483	0.4671	*
DCHS1	dachsous cadherin-related 1 [Source:HGNC Symbol;Acc:13681]	tcga-18-3406-01	missense_mutation		1	0.184	0.854	0.967	1.28816	1.29384	0.0359	0.489	0.4729
PCNT	pericentrin [Source:HGNC Symbol;Acc:16068]	tcga-18-3406-01	missense_mutation		6	1.99	0.0463	0.56	1.26431	1.25329	0.36	0.846	0.4738
PRKD1	protein kinase D1 [Source:HGNC Symbol;Acc:9407]	tcga-18-3406-01	silent		1	-1.04	0.298	1	1.31552	1.29452	0.034	0.476	0.476
RGL2	ral guanine nucleotide dissociation stimulator-like 2 [Source:HGNC Symbol;Acc:9769]	tcga-18-3406-01	missense_mutation		0	-0.715	0.475	1	1.23289	1.29453	0.034	0.476	0.476
UGGT2	UDP-glucose glycoprotein glucosyltransferase 2 [Source:HGNC Symbol;Acc:15664]	tcga-18-3406-01		-0.254	3	2.07	0.0381	0.504	1.23599	1.21448	0.846	0.98	0.4939
PKD1	polycystic kidney disease 1 (autosomal dominant) [Source:HGNC Symbol;Acc:9008]	tcga-18-3406-01	silent		2	0.432	0.666	0.967	1.29423	1.29259	0.0395	0.517	0.4999
PTPRR	protein tyrosine phosphatase, receptor type, R [Source:HGNC Symbol;Acc:9680]	tcga-18-3406-01	silent		3	0.631	0.528	0.967	1.32426	1.29102	0.0445	0.542	0.5241
TOLLIP	toll interacting protein [Source:HGNC Symbol;Acc:16476]	tcga-18-3406-01	missense_mutation		4	1.91	0.0563	0.62	1.23541	1.24091	0.532	0.846	0.5245
PCDHGC5	protocadherin gamma subfamily C, 5 [Source:HGNC Symbol;Acc:8718]	tcga-18-3406-01	silent		1	0.924	0.355	0.967	1.29789	1.28958	0.0495	0.569	0.5502
DCDC2B	doublecortin domain containing 2B [Source:HGNC Symbol;Acc:32576]	tcga-18-3406-01	nonsense_mutation		1	1.86	0.063	0.657	1.30621	1.24014	0.543	0.846	0.5558
TEKT5	tektin 5 [Source:HGNC Symbol;Acc:26554]	tcga-18-3406-01		-1.092	2	1.85	0.064	0.662	1.2303	1.24474	0.478	0.846	0.5601
SPTBN4	spectrin, beta, non-erythrocytic 4 [Source:HGNC Symbol;Acc:14896]	tcga-18-3406-01		0.044	4	1.35	0.176	0.967	1.36501	1.28892	0.052	0.581	0.5618
GRM3	glutamate receptor, metabotropic 3 [Source:HGNC Symbol;Acc:4595]	tcga-18-3406-01	silent	0.405	4	-0.52	0.603	1	1.30163	1.28935	0.0503	0.573	0.573
PTPN14	protein tyrosine phosphatase, non-receptor type 14 [Source:HGNC Symbol;Acc:9647]	tcga-18-3406-01	missense_mutation		5	1.01	0.314	0.967	1.32849	1.28813	0.055	0.597	0.5773
ZNF148	zinc finger protein 148 [Source:HGNC Symbol;Acc:12933]	tcga-18-3406-01		1.012	1	0.296	0.767	0.967	1.3389	1.28783	0.0562	0.6	0.5802
PRSS3	protease, serine, 3 [Source:HGNC Symbol;Acc:9486]	tcga-18-3406-01	missense_mutation		3	0.681	0.496	0.967	1.36896	1.28775	0.0566	0.601	0.5812
RNF38	ring finger protein 38 [Source:HGNC Symbol;Acc:18052]	tcga-18-3406-01		-0.096	1	0.714	0.475	0.967	1.33114	1.28768	0.0568	0.602	0.5821
HMMR	hyaluronan-mediated motility receptor (RHAMM) [Source:HGNC Symbol;Acc:5012]	tcga-18-3406-01	missense_mutation		4	0.927	0.354	0.967	1.3274	1.28626	0.0628	0.64	0.6189
OR10X1	olfactory receptor, family 10, subfamily X, member 1 [Source:HGNC Symbol;Acc:14995]	tcga-18-3406-01	silent		1	1.76	0.0785	0.732	1.22029	1.23575	0.604	0.846	0.6193
OR2W5	olfactory receptor, family 2, subfamily W, member 5 [Source:HGNC Symbol;Acc:15424]	tcga-18-3406-01	missense_mutation,missense_mutation		1	1.76	0.0785	0.732	1.22029	1.23575	0.604	0.846	0.6193
OR51G2	olfactory receptor, family 51, subfamily G, member 2 [Source:HGNC Symbol;Acc:15198]	tcga-18-3406-01	silent		1	1.76	0.0785	0.732	1.22029	1.23575	0.604	0.846	0.6193
OR51Q1	olfactory receptor, family 51, subfamily Q, member 1 [Source:HGNC Symbol;Acc:14851]	tcga-18-3406-01	missense_mutation		1	1.76	0.0785	0.732	1.22029	1.23575	0.604	0.846	0.6193
OR5K3	olfactory receptor, family 5, subfamily K, member 3 [Source:HGNC Symbol;Acc:31290]	tcga-18-3406-01	missense_mutation		1	1.76	0.0785	0.732	1.22029	1.23575	0.604	0.846	0.6193
E2F7	E2F transcription factor 7 [Source:HGNC Symbol;Acc:23820]	tcga-18-3406-01	missense_mutation		2	0.324	0.746	0.967	1.28343	1.28581	0.0648	0.65	0.6286
LRP6	low density lipoprotein receptor-related protein 6 [Source:HGNC Symbol;Acc:6698]	tcga-18-3406-01	missense_mutation,silent		1	-0.854	0.393	1	1.24316	1.28656	0.0615	0.632	0.632
PCDHB10	protocadherin beta 10 [Source:HGNC Symbol;Acc:8681]	tcga-18-3406-01	missense_mutation		1	0.684	0.494	0.967	1.30322	1.28541	0.0666	0.656	0.6344
PTPRT	protein tyrosine phosphatase, receptor type, T [Source:HGNC Symbol;Acc:9682]	tcga-18-3406-01		-0.286	3	0.759	0.448	0.967	1.33857	1.28524	0.0674	0.658	0.6363
SLC7A2	solute carrier family 7 (cationic amino acid transporter, y+ system), member 2 [Source:HGNC Symbol;Acc:11060]	tcga-18-3406-01	missense_mutation		6	1.71	0.0869	0.767	1.265	1.27197	0.153	0.846	0.6489
BIRC6	baculoviral IAP repeat containing 6 [Source:HGNC Symbol;Acc:13516]	tcga-18-3406-01	nonsense_mutation,silent		3	1.69	0.0902	0.78	1.31108	1.27717	0.113	0.846	0.6599
TGIF1	TGFB-induced factor homeobox 1 [Source:HGNC Symbol;Acc:11776]	tcga-18-3406-01	frame_shift_del		5	-0.0171	0.986	1	1.31691	1.28489	0.0691	0.667	0.667
OR51B2	olfactory receptor, family 51, subfamily B, member 2 [Source:HGNC Symbol;Acc:14703]	tcga-18-3406-01	missense_mutation,missense_mutation		1	1.67	0.0952	0.799	1.22032	1.23603	0.6	0.846	0.676
OR5T1	olfactory receptor, family 5, subfamily T, member 1 [Source:HGNC Symbol;Acc:14821]	tcga-18-3406-01	silent		1	1.67	0.0952	0.799	1.21904	1.23603	0.6	0.846	0.676
PHC3	polyhomeotic homolog 3 (Drosophila) [Source:HGNC Symbol;Acc:15682]	tcga-18-3406-01	missense_mutation		4	1.66	0.0965	0.804	1.28286	1.26098	0.263	0.846	0.6802
PITPNC1	phosphatidylinositol transfer protein, cytoplasmic 1 [Source:HGNC Symbol;Acc:21045]	tcga-18-3406-01		-0.024	1	0.494	0.622	0.967	1.31404	1.28302	0.0783	0.71	0.6866
GBF1	golgi brefeldin A resistant guanine nucleotide exchange factor 1 [Source:HGNC Symbol;Acc:4181]	tcga-18-3406-01	silent		6	1.65	0.0989	0.813	1.27698	1.23714	0.585	0.846	0.6878
ARID1B	AT rich interactive domain 1B (SWI1-like) [Source:HGNC Symbol;Acc:18040]	tcga-18-3406-01	silent		3	1.65	0.0995	0.816	1.23806	1.24727	0.442	0.846	0.6903
BHLHE40	basic helix-loop-helix family, member e40 [Source:HGNC Symbol;Acc:1046]	tcga-18-3406-01	missense_mutation		3	0.524	0.601	0.967	1.28801	1.28194	0.0841	0.737	0.7127
FAT3	FAT atypical cadherin 3 [Source:HGNC Symbol;Acc:23112]	tcga-18-3406-01	missense_mutation		2	1.34	0.182	0.967	1.281	1.28125	0.0879	0.753	0.7282
EHMT2	euchromatic histone-lysine N-methyltransferase 2 [Source:HGNC Symbol;Acc:14129]	tcga-18-3406-01	nonsense_mutation		8	1.54	0.124	0.893	1.28044	1.25873	0.29	0.846	0.7555
KCNK10	potassium channel, subfamily K, member 10 [Source:HGNC Symbol;Acc:6273]	tcga-18-3406-01	silent		1	0.276	0.782	0.967	1.27003	1.28004	0.095	0.788	0.762
RTL1	retrotransposon-like 1 [Source:HGNC Symbol;Acc:14665]	tcga-18-3406-01	missense_mutation		0	-0.121	0.904	1	1.2539	1.28093	0.0898	0.763	0.763
LRP5	low density lipoprotein receptor-related protein 5 [Source:HGNC Symbol;Acc:6697]	tcga-18-3406-01	missense_mutation		1	-0.676	0.499	1	1.23007	1.27988	0.096	0.793	0.793
A1BG	alpha-1-B glycoprotein [Source:HGNC Symbol;Acc:5]	tcga-18-3406-01	frame_shift_del		3	0.869	0.385	0.967	1.25695	1.26213	0.25	0.846	0.8181
ABCA2	ATP-binding cassette, sub-family A (ABC1), member 2 [Source:HGNC Symbol;Acc:32]	tcga-18-3406-01	missense_mutation		2	1.39	0.163	0.967	1.26567	1.26394	0.23	0.846	0.8181
ABCC1	ATP-binding cassette, sub-family C (CFTR/MRP), member 1 [Source:HGNC Symbol;Acc:51]	tcga-18-3406-01	silent		28	0.734	0.463	0.967	1.24058	1.24346	0.496	0.846	0.8181
ASH1L	ash1 (absent, small, or homeotic)-like (Drosophila) [Source:HGNC Symbol;Acc:19088]	tcga-18-3406-01	missense_mutation,missense_mutation		1	0.519	0.604	0.967	1.20519	1.24197	0.517	0.846	0.8181
ATP4A	ATPase, H+/K+ exchanging, alpha polypeptide [Source:HGNC Symbol;Acc:819]	tcga-18-3406-01	silent		3	0.759	0.448	0.967	1.25282	1.2464	0.454	0.846	0.8181
ATRX	alpha thalassemia/mental retardation syndrome X-linked [Source:HGNC Symbol;Acc:886]	tcga-18-3406-01	missense_mutation		2	0.733	0.463	0.967	1.25783	1.2471	0.444	0.846	0.8181
BDP1	B double prime 1, subunit of RNA polymerase III transcription initiation factor IIIB [Source:HGNC Symbol;Acc:13652]	tcga-18-3406-01	missense_mutation,silent		1	0.184	0.854	0.967	1.25762	1.25181	0.379	0.846	0.8181
C10ORF88		tcga-18-3406-01	missense_mutation		1	1.15	0.252	0.967	1.25512	1.24152	0.523	0.846	0.8181
CLDN8	claudin 8 [Source:HGNC Symbol;Acc:2050]	tcga-18-3406-01	missense_mutation		1	1.15	0.252	0.967	1.23451	1.24871	0.422	0.846	0.8181
CXXC1	CXXC finger protein 1 [Source:HGNC Symbol;Acc:24343]	tcga-18-3406-01	missense_mutation		5	0.876	0.381	0.967	1.28418	1.24864	0.423	0.846	0.8181
CYP7B1	cytochrome P450, family 7, subfamily B, polypeptide 1 [Source:HGNC Symbol;Acc:2652]	tcga-18-3406-01		-0.325	1	0.316	0.752	0.967	1.2707	1.24232	0.512	0.846	0.8181
EPHA6	EPH receptor A6 [Source:HGNC Symbol;Acc:19296]	tcga-18-3406-01	missense_mutation	0.104	2	0.247	0.805	0.967	1.28833	1.26145	0.258	0.846	0.8181
FBXW7	F-box and WD repeat domain containing 7, E3 ubiquitin protein ligase [Source:HGNC Symbol;Acc:16712]	tcga-18-3406-01	missense_mutation		9	0.714	0.475	0.967	1.24677	1.24798	0.432	0.846	0.8181
GMCL1	germ cell-less, spermatogenesis associated 1 [Source:HGNC Symbol;Acc:23843]	tcga-18-3406-01	missense_mutation		5	0.311	0.756	0.967	1.21451	1.24223	0.513	0.846	0.8181
IPMK	inositol polyphosphate multikinase [Source:HGNC Symbol;Acc:20739]	tcga-18-3406-01	missense_mutation		1	0.446	0.656	0.967	1.29658	1.25569	0.328	0.846	0.8181
KLF3	Kruppel-like factor 3 (basic) [Source:HGNC Symbol;Acc:16516]	tcga-18-3406-01	silent		1	0.423	0.672	0.967	1.23404	1.25326	0.36	0.846	0.8181
MAST1	microtubule associated serine/threonine kinase 1 [Source:HGNC Symbol;Acc:19034]	tcga-18-3406-01	silent		3	0.524	0.601	0.967	1.27728	1.25777	0.302	0.846	0.8181
MMS22L	MMS22-like, DNA repair protein [Source:HGNC Symbol;Acc:21475]	tcga-18-3406-01	missense_mutation		3	0.681	0.496	0.967	1.22509	1.24026	0.541	0.846	0.8181
MYCBP2	MYC binding protein 2, E3 ubiquitin protein ligase [Source:HGNC Symbol;Acc:23386]	tcga-18-3406-01	missense_mutation		2	0.904	0.366	0.967	1.31253	1.25696	0.312	0.846	0.8181
N4BP2	NEDD4 binding protein 2 [Source:HGNC Symbol;Acc:29851]	tcga-18-3406-01	missense_mutation,missense_mutation		1	1.37	0.17	0.967	1.32649	1.23635	0.596	0.846	0.8181
OR5F1	olfactory receptor, family 5, subfamily F, member 1 [Source:HGNC Symbol;Acc:8343]	tcga-18-3406-01	silent		1	0.849	0.396	0.967	1.22564	1.23743	0.581	0.846	0.8181
OR8A1	olfactory receptor, family 8, subfamily A, member 1 [Source:HGNC Symbol;Acc:8469]	tcga-18-3406-01	missense_mutation		1	0.779	0.436	0.967	1.23631	1.24388	0.49	0.846	0.8181
PDE3A	phosphodiesterase 3A, cGMP-inhibited [Source:HGNC Symbol;Acc:8778]	tcga-18-3406-01		-0.278	3	1.37	0.171	0.967	1.27679	1.26678	0.201	0.846	0.8181
PHKB	phosphorylase kinase, beta [Source:HGNC Symbol;Acc:8927]	tcga-18-3406-01	missense_mutation		7	0.858	0.391	0.967	1.31748	1.2757	0.124	0.846	0.8181
PPP1R9A	protein phosphatase 1, regulatory subunit 9A [Source:HGNC Symbol;Acc:14946]	tcga-18-3406-01		0.416	1	0.57	0.568	0.967	1.2323	1.25968	0.279	0.846	0.8181
ROS1	c-ros oncogene 1 , receptor tyrosine kinase [Source:HGNC Symbol;Acc:10261]	tcga-18-3406-01	missense_mutation		2	0.505	0.614	0.967	1.28712	1.25479	0.34	0.846	0.8181
SLC17A8	solute carrier family 17 (vesicular glutamate transporter), member 8 [Source:HGNC Symbol;Acc:20151]	tcga-18-3406-01		0.046	2	0.845	0.398	0.967	1.25748	1.24959	0.41	0.846	0.8181
SLC7A5	solute carrier family 7 (amino acid transporter light chain, L system), member 5 [Source:HGNC Symbol;Acc:11063]	tcga-18-3406-01	missense_mutation		5	0.411	0.681	0.967	1.26537	1.27101	0.161	0.846	0.8181			*
STIL	SCL/TAL1 interrupting locus [Source:HGNC Symbol;Acc:10879]	tcga-18-3406-01	nonsense_mutation		2	0.324	0.746	0.967	1.24693	1.25515	0.335	0.846	0.8181
TCN2	transcobalamin II [Source:HGNC Symbol;Acc:11653]	tcga-18-3406-01	nonsense_mutation		1	0.849	0.396	0.967	1.22814	1.25512	0.335	0.846	0.8181
TMEM67	transmembrane protein 67 [Source:HGNC Symbol;Acc:28396]	tcga-18-3406-01	splice_site		3	0.318	0.75	0.967	1.26678	1.24173	0.52	0.846	0.8181
TPH2	tryptophan hydroxylase 2 [Source:HGNC Symbol;Acc:20692]	tcga-18-3406-01	missense_mutation		1	0.597	0.55	0.967	1.24273	1.25821	0.296	0.846	0.8181
TUBGCP6	tubulin, gamma complex associated protein 6 [Source:HGNC Symbol;Acc:18127]	tcga-18-3406-01	nonsense_mutation		3	1.27	0.203	0.967	1.28754	1.25469	0.341	0.846	0.8181
TOPORS	topoisomerase I binding, arginine/serine-rich, E3 ubiquitin protein ligase [Source:HGNC Symbol;Acc:21653]	tcga-18-3406-01	missense_mutation		5	0.583	0.56	0.967	1.26973	1.23415	0.626	0.85	0.822
LRP10	low density lipoprotein receptor-related protein 10 [Source:HGNC Symbol;Acc:14553]	tcga-18-3406-01	silent		1	0.0676	0.946	0.972	1.26739	1.27158	0.156	0.846	0.8223
TSPAN31	tetraspanin 31 [Source:HGNC Symbol;Acc:10539]	tcga-18-3406-01	missense_mutation		1	0.965	0.335	0.967	1.2259	1.2318	0.657	0.861	0.8326
TBX3	T-box 3 [Source:HGNC Symbol;Acc:11602]	tcga-18-3406-01	silent		1	0.0218	0.983	0.991	1.26109	1.26328	0.237	0.846	0.8384
RGL1	ral guanine nucleotide dissociation stimulator-like 1 [Source:HGNC Symbol;Acc:30281]	tcga-18-3406-01	missense_mutation		0	-0.755	0.45	1	1.2754	1.27802	0.108	0.84	0.84
ACTRT2	actin-related protein T2 [Source:HGNC Symbol;Acc:24026]	tcga-18-3406-01	missense_mutation		0	-0.121	0.904	1	1.23203	1.23759	0.579	0.846	0.846
ADAM20	ADAM metallopeptidase domain 20 [Source:HGNC Symbol;Acc:199]	tcga-18-3406-01	missense_mutation		0	-0.382	0.702	1	1.26613	1.23788	0.574	0.846	0.846
ADAMTS19	ADAM metallopeptidase with thrombospondin type 1 motif, 19 [Source:HGNC Symbol;Acc:17111]	tcga-18-3406-01	missense_mutation		0	-0.468	0.64	1	1.2355	1.26926	0.177	0.846	0.846
ADCY1	adenylate cyclase 1 (brain) [Source:HGNC Symbol;Acc:232]	tcga-18-3406-01	missense_mutation		1	-0.636	0.525	1	1.27095	1.25854	0.292	0.846	0.846
ADCY4	adenylate cyclase 4 [Source:HGNC Symbol;Acc:235]	tcga-18-3406-01	missense_mutation		1	-0.594	0.552	1	1.26514	1.25305	0.363	0.846	0.846
ADCY5	adenylate cyclase 5 [Source:HGNC Symbol;Acc:236]	tcga-18-3406-01	silent		1	-0.708	0.479	1	1.2561	1.24762	0.437	0.846	0.846
AGAP1	ArfGAP with GTPase domain, ankyrin repeat and PH domain 1 [Source:HGNC Symbol;Acc:16922]	tcga-18-3406-01		0.059	0	-1.12	0.262	1	1.2699	1.24286	0.504	0.846	0.846
AMOT	angiomotin [Source:HGNC Symbol;Acc:17810]	tcga-18-3406-01	nonsense_mutation		2	-0.0312	0.975	1	1.30091	1.26839	0.185	0.846	0.846
ANKFN1	ankyrin-repeat and fibronectin type III domain containing 1 [Source:HGNC Symbol;Acc:26766]	tcga-18-3406-01	missense_mutation		0	-0.242	0.809	1	1.27677	1.25792	0.3	0.846	0.846
ANKMY2	ankyrin repeat and MYND domain containing 2 [Source:HGNC Symbol;Acc:25370]	tcga-18-3406-01	missense_mutation		0	-0.896	0.37	1	1.24316	1.26379	0.232	0.846	0.846
ANKRD27	ankyrin repeat domain 27 (VPS9 domain) [Source:HGNC Symbol;Acc:25310]	tcga-18-3406-01		0.36	0	-0.662	0.508	1	1.23438	1.2399	0.546	0.846	0.846
ANKRD36	ankyrin repeat domain 36 [Source:HGNC Symbol;Acc:24079]	tcga-18-3406-01	frame_shift_del		0	-0.27	0.787	1	1.23173	1.23652	0.593	0.846	0.846
APPBP2	amyloid beta precursor protein (cytoplasmic tail) binding protein 2 [Source:HGNC Symbol;Acc:622]	tcga-18-3406-01	missense_mutation		2	-0.184	0.854	1	1.21892	1.25372	0.354	0.846	0.846
AREG	amphiregulin [Source:HGNC Symbol;Acc:651]	tcga-18-3406-01	missense_mutation		2	-0.0512	0.959	1	1.27493	1.27519	0.128	0.846	0.846
ARHGAP8	Rho GTPase activating protein 8 [Source:HGNC Symbol;Acc:677]	tcga-18-3406-01		0.055	0	-0.959	0.337	1	1.27549	1.27095	0.162	0.846	0.846
ARHGEF10L	Rho guanine nucleotide exchange factor (GEF) 10-like [Source:HGNC Symbol;Acc:25540]	tcga-18-3406-01		-0.163	0	-0.694	0.488	1	1.22946	1.25037	0.399	0.846	0.846
ARHGEF12	Rho guanine nucleotide exchange factor (GEF) 12 [Source:HGNC Symbol;Acc:14193]	tcga-18-3406-01	missense_mutation		0	-0.959	0.337	1	1.25097	1.2701	0.169	0.846	0.846
ATP8B1	ATPase, aminophospholipid transporter, class I, type 8B, member 1 [Source:HGNC Symbol;Acc:3706]	tcga-18-3406-01	silent		0	-0.54	0.589	1	1.27149	1.25156	0.383	0.846	0.846
B4GALNT2	beta-1,4-N-acetyl-galactosaminyl transferase 2 [Source:HGNC Symbol;Acc:24136]	tcga-18-3406-01	nonsense_mutation		0	-0.209	0.834	1	1.24204	1.23835	0.568	0.846	0.846
BRSK1	BR serine/threonine kinase 1 [Source:HGNC Symbol;Acc:18994]	tcga-18-3406-01	silent		0	-0.755	0.45	1	1.26092	1.24673	0.45	0.846	0.846
CCDC125	coiled-coil domain containing 125 [Source:HGNC Symbol;Acc:28924]	tcga-18-3406-01	silent		0	-0.967	0.334	1	1.24872	1.24971	0.408	0.846	0.846
CCDC141	coiled-coil domain containing 141 [Source:HGNC Symbol;Acc:26821]	tcga-18-3406-01	missense_mutation		0	-0.32	0.749	1	1.24814	1.23988	0.547	0.846	0.846
CCDC155	coiled-coil domain containing 155 [Source:HGNC Symbol;Acc:26520]	tcga-18-3406-01	missense_mutation		1	-0.478	0.632	1	1.19879	1.26158	0.256	0.846	0.846
CHD7	chromodomain helicase DNA binding protein 7 [Source:HGNC Symbol;Acc:20626]	tcga-18-3406-01	silent		0	-0.764	0.445	1	1.27812	1.2615	0.257	0.846	0.846
CNGA4	cyclic nucleotide gated channel alpha 4 [Source:HGNC Symbol;Acc:2152]	tcga-18-3406-01	nonsense_mutation		0	-0.527	0.598	1	1.2449	1.24714	0.444	0.846	0.846
CNTNAP4	contactin associated protein-like 4 [Source:HGNC Symbol;Acc:18747]	tcga-18-3406-01	missense_mutation		0	-0.604	0.546	1	1.31066	1.25318	0.361	0.846	0.846		*
CNTNAP5	contactin associated protein-like 5 [Source:HGNC Symbol;Acc:18748]	tcga-18-3406-01	missense_mutation		0	-0.296	0.767	1	1.235	1.24535	0.469	0.846	0.846		*
CORIN	corin, serine peptidase [Source:HGNC Symbol;Acc:19012]	tcga-18-3406-01	missense_mutation		0	-0.171	0.864	1	1.2269	1.238	0.573	0.846	0.846
CSF2RA	colony stimulating factor 2 receptor, alpha, low-affinity (granulocyte-macrophage) [Source:HGNC Symbol;Acc:2435]	tcga-18-3406-01	missense_mutation		0	-1.54	0.124	1	1.24844	1.26942	0.175	0.846	0.846
CSMD3	CUB and Sushi multiple domains 3 [Source:HGNC Symbol;Acc:19291]	tcga-18-3406-01		0.093	0	-0.792	0.428	1	1.28459	1.25472	0.341	0.846	0.846		*
CWF19L2	CWF19-like 2, cell cycle control (S. pombe) [Source:HGNC Symbol;Acc:26508]	tcga-18-3406-01	missense_mutation		1	-0.0911	0.927	1	1.2647	1.2468	0.449	0.846	0.846
CYLC1	cylicin, basic protein of sperm head cytoskeleton 1 [Source:HGNC Symbol;Acc:2582]	tcga-18-3406-01	missense_mutation		0	-0.121	0.904	1	1.23203	1.23759	0.579	0.846	0.846
CYP26B1	cytochrome P450, family 26, subfamily B, polypeptide 1 [Source:HGNC Symbol;Acc:20581]	tcga-18-3406-01	missense_mutation		0	-0.774	0.439	1	1.28369	1.23913	0.557	0.846	0.846
CYTH4	cytohesin 4 [Source:HGNC Symbol;Acc:9505]	tcga-18-3406-01	silent		0	-0.684	0.494	1	1.22559	1.24121	0.528	0.846	0.846
DHX34	DEAH (Asp-Glu-Ala-His) box polypeptide 34 [Source:HGNC Symbol;Acc:16719]	tcga-18-3406-01	silent	-0.407	0	-0.382	0.702	1	1.24196	1.24012	0.543	0.846	0.846
DNAH11	dynein, axonemal, heavy chain 11 [Source:HGNC Symbol;Acc:2942]	tcga-18-3406-01	silent,splice_site		0	-0.27	0.787	1	1.28649	1.23883	0.561	0.846	0.846		*
DNAH12	dynein, axonemal, heavy chain 12 [Source:HGNC Symbol;Acc:2943]	tcga-18-3406-01	missense_mutation		0	-0.242	0.809	1	1.24086	1.23857	0.565	0.846	0.846
ECT2	epithelial cell transforming sequence 2 oncogene [Source:HGNC Symbol;Acc:3155]	tcga-18-3406-01	missense_mutation		2	-0.893	0.372	1	1.27552	1.27331	0.142	0.846	0.846
EFCAB3	EF-hand calcium binding domain 3 [Source:HGNC Symbol;Acc:26379]	tcga-18-3406-01	missense_mutation		0	-0.419	0.675	1	1.27624	1.25278	0.366	0.846	0.846
FAM111B	family with sequence similarity 111, member B [Source:HGNC Symbol;Acc:24200]	tcga-18-3406-01	missense_mutation		0	-0.342	0.732	1	1.2277	1.23907	0.558	0.846	0.846
FCRL5	Fc receptor-like 5 [Source:HGNC Symbol;Acc:18508]	tcga-18-3406-01	silent		0	-0.363	0.717	1	1.24543	1.24123	0.528	0.846	0.846
FEM1B	fem-1 homolog b (C. elegans) [Source:HGNC Symbol;Acc:3649]	tcga-18-3406-01	nonsense_mutation		0	-1.04	0.299	1	1.237	1.25044	0.398	0.846	0.846
FLG2	filaggrin family member 2 [Source:HGNC Symbol;Acc:33276]	tcga-18-3406-01	missense_mutation		0	-0.498	0.618	1	1.22757	1.25673	0.315	0.846	0.846
FNDC3B	fibronectin type III domain containing 3B [Source:HGNC Symbol;Acc:24670]	tcga-18-3406-01	missense_mutation		0	-0.694	0.488	1	1.32947	1.24327	0.499	0.846	0.846
GPANK1	G patch domain and ankyrin repeats 1 [Source:HGNC Symbol;Acc:13920]	tcga-18-3406-01	missense_mutation		0	-1.01	0.312	1	1.21793	1.24189	0.518	0.846	0.846
GPR85	G protein-coupled receptor 85 [Source:HGNC Symbol;Acc:4536]	tcga-18-3406-01	missense_mutation		0	-0.171	0.864	1	1.23143	1.24143	0.525	0.846	0.846
GRB10	growth factor receptor-bound protein 10 [Source:HGNC Symbol;Acc:4564]	tcga-18-3406-01		0.426	0	-1.05	0.292	1	1.25566	1.2736	0.14	0.846	0.846
GRIP2	glutamate receptor interacting protein 2 [Source:HGNC Symbol;Acc:23841]	tcga-18-3406-01	missense_mutation		0	-0.54	0.589	1	1.26473	1.2592	0.284	0.846	0.846
HAPLN1	hyaluronan and proteoglycan link protein 1 [Source:HGNC Symbol;Acc:2380]	tcga-18-3406-01	missense_mutation		0	-0.705	0.481	1	1.25897	1.2574	0.307	0.846	0.846
HBE1	hemoglobin, epsilon 1 [Source:HGNC Symbol;Acc:4830]	tcga-18-3406-01	silent		0	-0.382	0.702	1	1.24084	1.26811	0.188	0.846	0.846
HEG1	heart development protein with EGF-like domains 1 [Source:HGNC Symbol;Acc:29227]	tcga-18-3406-01		0.629	0	-0.296	0.767	1	1.24707	1.24403	0.488	0.846	0.846
HIVEP2	human immunodeficiency virus type I enhancer binding protein 2 [Source:HGNC Symbol;Acc:4921]	tcga-18-3406-01	silent		0	-0.527	0.598	1	1.25806	1.24385	0.49	0.846	0.846
HMCN1	hemicentin 1 [Source:HGNC Symbol;Acc:19194]	tcga-18-3406-01	nonsense_mutation		0	-0.735	0.462	1	1.25104	1.26279	0.243	0.846	0.846			*
HMGCR	3-hydroxy-3-methylglutaryl-CoA reductase [Source:HGNC Symbol;Acc:5006]	tcga-18-3406-01	missense_mutation		2	-1.2	0.229	1	1.25904	1.24512	0.472	0.846	0.846
HPCAL1	hippocalcin-like 1 [Source:HGNC Symbol;Acc:5145]	tcga-18-3406-01		-0.328	0	-1.05	0.295	1	1.23851	1.25588	0.326	0.846	0.846
HYAL1	hyaluronoglucosaminidase 1 [Source:HGNC Symbol;Acc:5320]	tcga-18-3406-01	nonsense_mutation		0	-0.452	0.651	1	1.27777	1.26463	0.223	0.846	0.846
IL1RAPL1	interleukin 1 receptor accessory protein-like 1 [Source:HGNC Symbol;Acc:5996]	tcga-18-3406-01		0.168	0	-0.944	0.345	1	1.29393	1.26886	0.181	0.846	0.846
IMPG2	interphotoreceptor matrix proteoglycan 2 [Source:HGNC Symbol;Acc:18362]	tcga-18-3406-01	missense_mutation		0	-0.171	0.864	1	1.23737	1.23804	0.572	0.846	0.846
KBTBD12	kelch repeat and BTB (POZ) domain containing 12 [Source:HGNC Symbol;Acc:25731]	tcga-18-3406-01	missense_mutation		0	-0.401	0.689	1	1.24836	1.25577	0.327	0.846	0.846
KCNH3	potassium voltage-gated channel, subfamily H (eag-related), member 3 [Source:HGNC Symbol;Acc:6252]	tcga-18-3406-01	nonsense_mutation		0	-0.855	0.393	1	1.28398	1.27406	0.136	0.846	0.846
KIAA1024	KIAA1024 [Source:HGNC Symbol;Acc:29172]	tcga-18-3406-01	silent		0	-0.32	0.749	1	1.23981	1.23604	0.6	0.846	0.846
KIF3B	kinesin family member 3B [Source:HGNC Symbol;Acc:6320]	tcga-18-3406-01		0.065	2	-0.306	0.759	1	1.24051	1.24557	0.466	0.846	0.846
KLHDC1	kelch domain containing 1 [Source:HGNC Symbol;Acc:19836]	tcga-18-3406-01		0.095	0	-0.209	0.834	1	1.22385	1.23835	0.568	0.846	0.846
KLK1	kallikrein 1 [Source:HGNC Symbol;Acc:6357]	tcga-18-3406-01	missense_mutation		0	-0.554	0.58	1	1.25809	1.26694	0.199	0.846	0.846
KRTAP19-3	keratin associated protein 19-3 [Source:HGNC Symbol;Acc:18938]	tcga-18-3406-01	silent		0	-0.498	0.618	1	1.22931	1.24501	0.474	0.846	0.846
LCMT2	leucine carboxyl methyltransferase 2 [Source:HGNC Symbol;Acc:17558]	tcga-18-3406-01	silent		0	-0.527	0.598	1	1.23951	1.23971	0.549	0.846	0.846
LGALS4	lectin, galactoside-binding, soluble, 4 [Source:HGNC Symbol;Acc:6565]	tcga-18-3406-01	silent		0	-0.604	0.546	1	1.27716	1.25419	0.348	0.846	0.846
LILRA4	leukocyte immunoglobulin-like receptor, subfamily A (with TM domain), member 4 [Source:HGNC Symbol;Acc:15503]	tcga-18-3406-01	silent		0	-0.419	0.675	1	1.22619	1.23711	0.585	0.846	0.846
LMX1A	LIM homeobox transcription factor 1, alpha [Source:HGNC Symbol;Acc:6653]	tcga-18-3406-01		0.141	0	-0.592	0.554	1	1.23337	1.25644	0.319	0.846	0.846
LRFN5	leucine rich repeat and fibronectin type III domain containing 5 [Source:HGNC Symbol;Acc:20360]	tcga-18-3406-01	missense_mutation		0	-0.673	0.501	1	1.27502	1.25077	0.393	0.846	0.846
LRRCC1	leucine rich repeat and coiled-coil centrosomal protein 1 [Source:HGNC Symbol;Acc:29373]	tcga-18-3406-01	nonsense_mutation		0	-0.554	0.58	1	1.2616	1.25187	0.379	0.846	0.846
MAEL	maelstrom spermatogenic transposon silencer [Source:HGNC Symbol;Acc:25929]	tcga-18-3406-01	silent		0	-0.483	0.629	1	1.24373	1.25453	0.343	0.846	0.846
MAML3	mastermind-like 3 (Drosophila) [Source:HGNC Symbol;Acc:16272]	tcga-18-3406-01		-0.288	0	-0.974	0.33	1	1.2721	1.2637	0.233	0.846	0.846
MAP1S	microtubule-associated protein 1S [Source:HGNC Symbol;Acc:15715]	tcga-18-3406-01	missense_mutation		0	-0.792	0.428	1	1.23595	1.26624	0.206	0.846	0.846
MARVELD3	MARVEL domain containing 3 [Source:HGNC Symbol;Acc:30525]	tcga-18-3406-01	missense_mutation		0	-0.342	0.732	1	1.22252	1.25204	0.376	0.846	0.846
MAS1	MAS1 oncogene [Source:HGNC Symbol;Acc:6899]	tcga-18-3406-01	silent		0	-0.92	0.357	1	1.23776	1.24533	0.469	0.846	0.846
MATN3	matrilin 3 [Source:HGNC Symbol;Acc:6909]	tcga-18-3406-01	missense_mutation		0	-0.452	0.651	1	1.24479	1.25084	0.393	0.846	0.846
MCHR2	melanin-concentrating hormone receptor 2 [Source:HGNC Symbol;Acc:20867]	tcga-18-3406-01	splice_site		1	-0.524	0.6	1	1.31018	1.27142	0.158	0.846	0.846
MKI67	antigen identified by monoclonal antibody Ki-67 [Source:HGNC Symbol;Acc:7107]	tcga-18-3406-01	missense_mutation		2	-0.38	0.704	1	1.2567	1.24395	0.489	0.846	0.846
MMRN2	multimerin 2 [Source:HGNC Symbol;Acc:19888]	tcga-18-3406-01	silent		0	-0.436	0.663	1	1.27325	1.25781	0.301	0.846	0.846
MTTP	microsomal triglyceride transfer protein [Source:HGNC Symbol;Acc:7467]	tcga-18-3406-01	silent		0	-0.604	0.546	1	1.2633	1.26882	0.181	0.846	0.846
MUC16	mucin 16, cell surface associated [Source:HGNC Symbol;Acc:15582]	tcga-18-3406-01	missense_mutation		0	-0.944	0.345	1	1.23933	1.26138	0.259	0.846	0.846		*
MUC17	mucin 17, cell surface associated [Source:HGNC Symbol;Acc:16800]	tcga-18-3406-01	missense_mutation		0	-0.855	0.393	1	1.24374	1.25915	0.285	0.846	0.846
MUC5B	mucin 5B, oligomeric mucus/gel-forming [Source:HGNC Symbol;Acc:7516]	tcga-18-3406-01	silent		0	-0.92	0.357	1	1.24136	1.26233	0.248	0.846	0.846
NBEAL1	neurobeachin-like 1 [Source:HGNC Symbol;Acc:20681]	tcga-18-3406-01		0.504	0	-0.419	0.675	1	1.23878	1.24483	0.477	0.846	0.846
NCOR2	nuclear receptor corepressor 2 [Source:HGNC Symbol;Acc:7673]	tcga-18-3406-01	silent		4	-0.349	0.727	1	1.27814	1.2748	0.13	0.846	0.846
NOD2	nucleotide-binding oligomerization domain containing 2 [Source:HGNC Symbol;Acc:5331]	tcga-18-3406-01	missense_mutation		0	-0.88	0.379	1	1.2402	1.24055	0.537	0.846	0.846
NRK	Nik related kinase [Source:HGNC Symbol;Acc:25391]	tcga-18-3406-01	missense_mutation		0	-0.725	0.468	1	1.26926	1.2546	0.342	0.846	0.846
NRP2	neuropilin 2 [Source:HGNC Symbol;Acc:8005]	tcga-18-3406-01		-0.299	0	-0.88	0.379	1	1.27606	1.25916	0.285	0.846	0.846
OPRM1	opioid receptor, mu 1 [Source:HGNC Symbol;Acc:8156]	tcga-18-3406-01		0.373	2	-0.339	0.734	1	1.23028	1.24745	0.439	0.846	0.846
OSBPL11	oxysterol binding protein-like 11 [Source:HGNC Symbol;Acc:16397]	tcga-18-3406-01		-0.31	0	-0.792	0.428	1	1.23898	1.24913	0.416	0.846	0.846
OSBPL8	oxysterol binding protein-like 8 [Source:HGNC Symbol;Acc:16396]	tcga-18-3406-01	silent		0	-1.17	0.241	1	1.23162	1.24494	0.475	0.846	0.846
OSCAR	osteoclast associated, immunoglobulin-like receptor [Source:HGNC Symbol;Acc:29960]	tcga-18-3406-01		0.937	0	-0.296	0.767	1	1.24148	1.23865	0.564	0.846	0.846
OSGIN1	oxidative stress induced growth inhibitor 1 [Source:HGNC Symbol;Acc:30093]	tcga-18-3406-01	silent		0	-0.828	0.407	1	1.25739	1.27322	0.143	0.846	0.846
PAQR8	progestin and adipoQ receptor family member VIII [Source:HGNC Symbol;Acc:15708]	tcga-18-3406-01	silent		0	-0.27	0.787	1	1.23474	1.242	0.517	0.846	0.846
PARD3B	par-3 family cell polarity regulator beta [Source:HGNC Symbol;Acc:14446]	tcga-18-3406-01	nonsense_mutation		0	-0.513	0.608	1	1.24327	1.26771	0.192	0.846	0.846
PHTF1	putative homeodomain transcription factor 1 [Source:HGNC Symbol;Acc:8939]	tcga-18-3406-01	frame_shift_ins		0	-0.452	0.651	1	1.23822	1.26026	0.272	0.846	0.846
PHTF2	putative homeodomain transcription factor 2 [Source:HGNC Symbol;Acc:13411]	tcga-18-3406-01		-0.313	0	-0.401	0.689	1	1.22778	1.24591	0.461	0.846	0.846
PIK3AP1	phosphoinositide-3-kinase adaptor protein 1 [Source:HGNC Symbol;Acc:30034]	tcga-18-3406-01	missense_mutation		0	-1.64	0.1	1	1.1967	1.26397	0.23	0.846	0.846
PIKFYVE	phosphoinositide kinase, FYVE finger containing [Source:HGNC Symbol;Acc:23785]	tcga-18-3406-01	missense_mutation		0	-1.31	0.189	1	1.2504	1.23727	0.583	0.846	0.846
PLEKHH2	pleckstrin homology domain containing, family H (with MyTH4 domain) member 2 [Source:HGNC Symbol;Acc:30506]	tcga-18-3406-01	splice_site		0	-0.483	0.629	1	1.23436	1.23872	0.563	0.846	0.846
PLIN4	perilipin 4 [Source:HGNC Symbol;Acc:29393]	tcga-18-3406-01	silent		0	-0.27	0.787	1	1.24077	1.25564	0.329	0.846	0.846
PLXNA1	plexin A1 [Source:HGNC Symbol;Acc:9099]	tcga-18-3406-01		0.097	0	-0.82	0.412	1	1.24199	1.25797	0.299	0.846	0.846
PPP5D1	PPP5 tetratricopeptide repeat domain containing 1 [Source:HGNC Symbol;Acc:44209]	tcga-18-3406-01		-0.383	0	-0.171	0.864	1	1.2273	1.23804	0.572	0.846	0.846
PRH2	proline-rich protein HaeIII subfamily 2 [Source:HGNC Symbol;Acc:9367]	tcga-18-3406-01	missense_mutation		0	-0.27	0.787	1	1.23083	1.24201	0.516	0.846	0.846
PROX2	prospero homeobox 2 [Source:HGNC Symbol;Acc:26715]	tcga-18-3406-01	missense_mutation		0	-0.121	0.904	1	1.2377	1.23765	0.578	0.846	0.846
QRICH1	glutamine-rich 1 [Source:HGNC Symbol;Acc:24713]	tcga-18-3406-01	missense_mutation		1	-0.181	0.857	1	1.2278	1.24599	0.46	0.846	0.846
RGAG1	retrotransposon gag domain containing 1 [Source:HGNC Symbol;Acc:29245]	tcga-18-3406-01	nonsense_mutation		0	-0.82	0.412	1	1.22958	1.25628	0.321	0.846	0.846
RGL3	ral guanine nucleotide dissociation stimulator-like 3 [Source:HGNC Symbol;Acc:30282]	tcga-18-3406-01	silent,missense_mutation		0	-0.242	0.809	1	1.22472	1.2386	0.564	0.846	0.846
RP1	retinitis pigmentosa 1 (autosomal dominant) [Source:HGNC Symbol;Acc:10263]	tcga-18-3406-01	missense_mutation		0	-0.32	0.749	1	1.24829	1.24798	0.432	0.846	0.846
RUNDC3B	RUN domain containing 3B [Source:HGNC Symbol;Acc:30286]	tcga-18-3406-01	missense_mutation		0	-0.296	0.767	1	1.24255	1.24552	0.467	0.846	0.846
SEMA3E	sema domain, immunoglobulin domain (Ig), short basic domain, secreted, (semaphorin) 3E [Source:HGNC Symbol;Acc:10727]	tcga-18-3406-01	missense_mutation		0	-0.32	0.749	1	1.24231	1.24303	0.502	0.846	0.846
SERPINI2	serpin peptidase inhibitor, clade I (pancpin), member 2 [Source:HGNC Symbol;Acc:8945]	tcga-18-3406-01	silent		0	-0.436	0.663	1	1.23976	1.23829	0.569	0.846	0.846
SI	sucrase-isomaltase (alpha-glucosidase) [Source:HGNC Symbol;Acc:10856]	tcga-18-3406-01	missense_mutation		1	-0.371	0.711	1	1.25614	1.25767	0.303	0.846	0.846
SIM1	single-minded homolog 1 (Drosophila) [Source:HGNC Symbol;Acc:10882]	tcga-18-3406-01	nonsense_mutation		0	-0.513	0.608	1	1.23276	1.24577	0.463	0.846	0.846
SIMC1	SUMO-interacting motifs containing 1 [Source:HGNC Symbol;Acc:24779]	tcga-18-3406-01		0.057	0	-0.54	0.589	1	1.24637	1.24335	0.497	0.846	0.846
SKAP1	src kinase associated phosphoprotein 1 [Source:HGNC Symbol;Acc:15605]	tcga-18-3406-01		0.08	1	-0.478	0.632	1	1.2948	1.2578	0.302	0.846	0.846
SLC22A23	solute carrier family 22, member 23 [Source:HGNC Symbol;Acc:21106]	tcga-18-3406-01	missense_mutation		0	-0.513	0.608	1	1.22728	1.24145	0.524	0.846	0.846
SLC25A18	solute carrier family 25 (glutamate carrier), member 18 [Source:HGNC Symbol;Acc:10988]	tcga-18-3406-01	missense_mutation		1	-0.307	0.759	1	1.26057	1.25689	0.313	0.846	0.846
SLC51A	solute carrier family 51, alpha subunit [Source:HGNC Symbol;Acc:29955]	tcga-18-3406-01		0.531	0	-0.651	0.515	1	1.27085	1.24536	0.469	0.846	0.846
SLC6A18	solute carrier family 6 (neutral amino acid transporter), member 18 [Source:HGNC Symbol;Acc:26441]	tcga-18-3406-01	silent		1	-0.00765	0.994	1	1.24864	1.25808	0.298	0.846	0.846
SMOC2	SPARC related modular calcium binding 2 [Source:HGNC Symbol;Acc:20323]	tcga-18-3406-01	missense_mutation		0	-0.401	0.689	1	1.2595	1.25339	0.358	0.846	0.846
SOCS6	suppressor of cytokine signaling 6 [Source:HGNC Symbol;Acc:16833]	tcga-18-3406-01	silent		1	-0.0911	0.927	1	1.23045	1.25948	0.281	0.846	0.846
SORL1	sortilin-related receptor, L(DLR class) A repeats containing [Source:HGNC Symbol;Acc:11185]	tcga-18-3406-01	missense_mutation		0	-1.01	0.312	1	1.22365	1.25583	0.326	0.846	0.846
SPIRE1	spire-type actin nucleation factor 1 [Source:HGNC Symbol;Acc:30622]	tcga-18-3406-01	silent		0	-0.401	0.689	1	1.23786	1.24739	0.44	0.846	0.846
STYXL1	serine/threonine/tyrosine interacting-like 1 [Source:HGNC Symbol;Acc:18165]	tcga-18-3406-01	missense_mutation		0	-0.513	0.608	1	1.27999	1.24091	0.532	0.846	0.846
TATDN3	TatD DNase domain containing 3 [Source:HGNC Symbol;Acc:27010]	tcga-18-3406-01	missense_mutation		0	-0.121	0.904	1	1.22951	1.23765	0.578	0.846	0.846
TBX22	T-box 22 [Source:HGNC Symbol;Acc:11600]	tcga-18-3406-01	missense_mutation		0	-0.382	0.702	1	1.23088	1.23865	0.564	0.846	0.846
TDRD5	tudor domain containing 5 [Source:HGNC Symbol;Acc:20614]	tcga-18-3406-01	missense_mutation		0	-0.452	0.651	1	1.26129	1.24354	0.495	0.846	0.846
TESPA1	thymocyte expressed, positive selection associated 1 [Source:HGNC Symbol;Acc:29109]	tcga-18-3406-01	missense_mutation		0	-0.452	0.651	1	1.2425	1.25255	0.369	0.846	0.846
THSD7B	thrombospondin, type I, domain containing 7B [Source:HGNC Symbol;Acc:29348]	tcga-18-3406-01	silent		0	-0.209	0.834	1	1.23339	1.23835	0.568	0.846	0.846
TMEM136	transmembrane protein 136 [Source:HGNC Symbol;Acc:28280]	tcga-18-3406-01	silent		0	-0.483	0.629	1	1.22523	1.25835	0.295	0.846	0.846
TMEM47	transmembrane protein 47 [Source:HGNC Symbol;Acc:18515]	tcga-18-3406-01		-0.134	0	-0.436	0.663	1	1.23975	1.2743	0.134	0.846	0.846
TNS2		tcga-18-3406-01	missense_mutation		1	-1.18	0.238	1	1.24515	1.27657	0.118	0.846	0.846
TPD52L1	tumor protein D52-like 1 [Source:HGNC Symbol;Acc:12006]	tcga-18-3406-01		0.394	0	-0.944	0.345	1	1.24497	1.25422	0.347	0.846	0.846
TRHDE	thyrotropin-releasing hormone degrading enzyme [Source:HGNC Symbol;Acc:30748]	tcga-18-3406-01	silent		0	-0.554	0.58	1	1.25038	1.23889	0.56	0.846	0.846
TRIM42	tripartite motif containing 42 [Source:HGNC Symbol;Acc:19014]	tcga-18-3406-01		0.447	1	-0.577	0.564	1	1.23168	1.25047	0.398	0.846	0.846
UHRF1BP1L	UHRF1 binding protein 1-like [Source:HGNC Symbol;Acc:29102]	tcga-18-3406-01		-0.31	0	-0.436	0.663	1	1.2316	1.24684	0.448	0.846	0.846
UNC5C	unc-5 homolog C (C. elegans) [Source:HGNC Symbol;Acc:12569]	tcga-18-3406-01		-0.283	0	-0.651	0.515	1	1.2596	1.27269	0.147	0.846	0.846
USP47	ubiquitin specific peptidase 47 [Source:HGNC Symbol;Acc:20076]	tcga-18-3406-01	missense_mutation		0	-1.27	0.205	1	1.22498	1.24456	0.48	0.846	0.846
VGLL3	vestigial like 3 (Drosophila) [Source:HGNC Symbol;Acc:24327]	tcga-18-3406-01		-0.296	0	-1	0.315	1	1.21221	1.24148	0.524	0.846	0.846
VWA5A	von Willebrand factor A domain containing 5A [Source:HGNC Symbol;Acc:6658]	tcga-18-3406-01	silent		0	-0.342	0.732	1	1.24112	1.2401	0.543	0.846	0.846
WDR17	WD repeat domain 17 [Source:HGNC Symbol;Acc:16661]	tcga-18-3406-01	missense_mutation		0	-0.363	0.717	1	1.22493	1.25058	0.396	0.846	0.846
ZBTB22	zinc finger and BTB domain containing 22 [Source:HGNC Symbol;Acc:13085]	tcga-18-3406-01		0.365	0	-0.527	0.598	1	1.21978	1.23901	0.559	0.846	0.846
ZDHHC5	zinc finger, DHHC-type containing 5 [Source:HGNC Symbol;Acc:18472]	tcga-18-3406-01	missense_mutation		0	-0.745	0.456	1	1.24174	1.25814	0.297	0.846	0.846
ZFHX4	zinc finger homeobox 4 [Source:HGNC Symbol;Acc:30939]	tcga-18-3406-01	missense_mutation		0	-0.592	0.554	1	1.27766	1.2486	0.423	0.846	0.846
ZNF331	zinc finger protein 331 [Source:HGNC Symbol;Acc:15489]	tcga-18-3406-01		0.634	1	-0.00765	0.994	1	1.27366	1.23994	0.546	0.846	0.846
ZNF41	zinc finger protein 41 [Source:HGNC Symbol;Acc:13107]	tcga-18-3406-01	missense_mutation,nonsense_mutation		0	-0.715	0.475	1	1.24009	1.23965	0.55	0.846	0.846
ZNF614	zinc finger protein 614 [Source:HGNC Symbol;Acc:24722]	tcga-18-3406-01	missense_mutation		0	-0.296	0.767	1	1.22867	1.23997	0.545	0.846	0.846
ZNF704	zinc finger protein 704 [Source:HGNC Symbol;Acc:32291]	tcga-18-3406-01		0.093	0	-0.483	0.629	1	1.22878	1.24581	0.463	0.846	0.846
ZNF709	zinc finger protein 709 [Source:HGNC Symbol;Acc:20629]	tcga-18-3406-01	nonsense_mutation		0	-0.592	0.554	1	1.237	1.23809	0.572	0.846	0.846
ZNF714	zinc finger protein 714 [Source:HGNC Symbol;Acc:27124]	tcga-18-3406-01	silent		0	-0.363	0.717	1	1.23809	1.23956	0.551	0.846	0.846
PDS5A	PDS5, regulator of cohesion maintenance, homolog A (S. cerevisiae) [Source:HGNC Symbol;Acc:29088]	tcga-18-3406-01	missense_mutation		6	0.0291	0.977	0.988	1.24349	1.23252	0.647	0.857	0.8467
BRWD3	bromodomain and WD repeat domain containing 3 [Source:HGNC Symbol;Acc:17342]	tcga-18-3406-01	missense_mutation		0	-0.401	0.689	1	1.25397	1.2351	0.613	0.847	0.847
CLTA	clathrin, light chain A [Source:HGNC Symbol;Acc:2090]	tcga-18-3406-01		0.327	6	-1.13	0.26	1	1.25295	1.23495	0.615	0.847	0.847
ZC3HAV1	zinc finger CCCH-type, antiviral 1 [Source:HGNC Symbol;Acc:23721]	tcga-18-3406-01	missense_mutation		2	-0.396	0.692	1	1.21896	1.2351	0.613	0.847	0.847
CARD6	caspase recruitment domain family, member 6 [Source:HGNC Symbol;Acc:16394]	tcga-18-3406-01	missense_mutation		0	-0.342	0.732	1	1.23298	1.23475	0.618	0.848	0.848
TARBP2	TAR (HIV-1) RNA binding protein 2 [Source:HGNC Symbol;Acc:11569]	tcga-18-3406-01	missense_mutation		0	-1.14	0.254	1	1.22825	1.23442	0.622	0.849	0.849
SIGLEC12	sialic acid binding Ig-like lectin 12 (gene/pseudogene) [Source:HGNC Symbol;Acc:15482]	tcga-18-3406-01	missense_mutation		0	-0.342	0.732	1	1.24548	1.23369	0.632	0.851	0.851
MGAT5B	mannosyl (alpha-1,6-)-glycoprotein beta-1,6-N-acetyl-glucosaminyltransferase, isozyme B [Source:HGNC Symbol;Acc:24140]	tcga-18-3406-01	missense_mutation		0	-1.26	0.209	1	1.22265	1.2328	0.644	0.856	0.856
ZNF765	zinc finger protein 765 [Source:HGNC Symbol;Acc:25092]	tcga-18-3406-01	missense_mutation		0	-0.54	0.589	1	1.23482	1.23249	0.648	0.857	0.857
PHRF1	PHD and ring finger domains 1 [Source:HGNC Symbol;Acc:24351]	tcga-18-3406-01	missense_mutation		0	-0.567	0.571	1	1.24433	1.23199	0.654	0.86	0.86
ILDR1	immunoglobulin-like domain containing receptor 1 [Source:HGNC Symbol;Acc:28741]	tcga-18-3406-01	silent		0	-0.242	0.809	1	1.22716	1.23187	0.656	0.861	0.861
ATF6B	activating transcription factor 6 beta [Source:HGNC Symbol;Acc:2349]	tcga-18-3406-01	silent		0	-0.974	0.33	1	1.22299	1.23139	0.662	0.864	0.864
PDZRN3	PDZ domain containing ring finger 3 [Source:HGNC Symbol;Acc:17704]	tcga-18-3406-01	missense_mutation		0	-0.436	0.663	1	1.23433	1.23133	0.663	0.865	0.865
VMP1	vacuole membrane protein 1 [Source:HGNC Symbol;Acc:29559]	tcga-18-3406-01		0.049	2	0.199	0.842	0.967	1.20703	1.22689	0.719	0.895	0.8655
TXNDC16	thioredoxin domain containing 16 [Source:HGNC Symbol;Acc:19965]	tcga-18-3406-01	missense_mutation		0	-0.58	0.562	1	1.2273	1.229	0.693	0.881	0.881
KIAA1279	KIAA1279 [Source:HGNC Symbol;Acc:23419]	tcga-18-3406-01	missense_mutation		0	-0.483	0.629	1	1.24592	1.22882	0.695	0.882	0.882
LILRA1	leukocyte immunoglobulin-like receptor, subfamily A (with TM domain), member 1 [Source:HGNC Symbol;Acc:6602]	tcga-18-3406-01	missense_mutation		0	-0.401	0.689	1	1.22709	1.22878	0.695	0.882	0.882
HIST1H4I	histone cluster 1, H4i [Source:HGNC Symbol;Acc:4793]	tcga-18-3406-01	missense_mutation		15	-0.515	0.607	1	1.22851	1.22789	0.706	0.887	0.887
SNX25	sorting nexin 25 [Source:HGNC Symbol;Acc:21883]	tcga-18-3406-01	missense_mutation		0	-0.363	0.717	1	1.21883	1.22791	0.706	0.887	0.887
TMEM214	transmembrane protein 214 [Source:HGNC Symbol;Acc:25983]	tcga-18-3406-01	missense_mutation		0	-0.604	0.546	1	1.23185	1.22784	0.707	0.888	0.888
TRIM37	tripartite motif containing 37 [Source:HGNC Symbol;Acc:7523]	tcga-18-3406-01	missense_mutation		1	-0.708	0.479	1	1.22236	1.22718	0.715	0.893	0.893
QRFPR	pyroglutamylated RFamide peptide receptor [Source:HGNC Symbol;Acc:15565]	tcga-18-3406-01	missense_mutation		0	-0.694	0.488	1	1.23898	1.22676	0.72	0.896	0.896
IRGC	immunity-related GTPase family, cinema [Source:HGNC Symbol;Acc:28835]	tcga-18-3406-01	missense_mutation		0	-0.436	0.663	1	1.23626	1.22647	0.724	0.899	0.899
PPDPF	pancreatic progenitor cell differentiation and proliferation factor [Source:HGNC Symbol;Acc:16142]	tcga-18-3406-01	missense_mutation		0	-0.171	0.864	1	1.23155	1.22626	0.726	0.9	0.9
HIST1H4H	histone cluster 1, H4h [Source:HGNC Symbol;Acc:4788]	tcga-18-3406-01	missense_mutation		20	0.182	0.856	0.967	1.22384	1.22014	0.794	0.946	0.9148
CCAR1	cell division cycle and apoptosis regulator 1 [Source:HGNC Symbol;Acc:24236]	tcga-18-3406-01	missense_mutation		9	0.239	0.811	0.967	1.25056	1.21976	0.797	0.948	0.9167
NFX1	nuclear transcription factor, X-box binding 1 [Source:HGNC Symbol;Acc:7803]	tcga-18-3406-01	nonsense_mutation		3	1.35	0.177	0.967	1.24314	1.21979	0.797	0.948	0.9167
PAPSS2	3'-phosphoadenosine 5'-phosphosulfate synthase 2 [Source:HGNC Symbol;Acc:8604]	tcga-18-3406-01		-0.46	6	0.732	0.464	0.967	1.21771	1.21945	0.8	0.95	0.9186
C12ORF5		tcga-18-3406-01	missense_mutation		0	-0.209	0.834	1	1.23381	1.22362	0.756	0.921	0.921
TMEM242	transmembrane protein 242 [Source:HGNC Symbol;Acc:17206]	tcga-18-3406-01	missense_mutation		0	-0.382	0.702	1	1.23224	1.2226	0.768	0.928	0.928
PFAS	phosphoribosylformylglycinamidine synthase [Source:HGNC Symbol;Acc:8863]	tcga-18-3406-01	missense_mutation		8	1.06	0.288	0.967	1.22535	1.21675	0.826	0.967	0.9351
CA7	carbonic anhydrase VII [Source:HGNC Symbol;Acc:1381]	tcga-18-3406-01	missense_mutation		2	-0.1	0.92	1	1.27813	1.22064	0.788	0.942	0.942
TPP2	tripeptidyl peptidase II [Source:HGNC Symbol;Acc:12016]	tcga-18-3406-01	missense_mutation		1	-0.506	0.613	1	1.2187	1.21969	0.798	0.948	0.948
DEPDC5	DEP domain containing 5 [Source:HGNC Symbol;Acc:18423]	tcga-18-3406-01	missense_mutation		1	0.357	0.721	0.967	1.24788	1.21345	0.855	0.985	0.9525
SRBD1	S1 RNA binding domain 1 [Source:HGNC Symbol;Acc:25521]	tcga-18-3406-01	missense_mutation		1	-0.676	0.499	1	1.20546	1.21847	0.81	0.956	0.956
DNTTIP2	deoxynucleotidyltransferase, terminal, interacting protein 2 [Source:HGNC Symbol;Acc:24013]	tcga-18-3406-01	missense_mutation		4	1.43	0.153	0.967	1.20388	1.21154	0.87	0.995	0.9622
ATP6V0A2	ATPase, H+ transporting, lysosomal V0 subunit a2 [Source:HGNC Symbol;Acc:18481]	tcga-18-3406-01		0.031	10	0.873	0.383	0.967	1.19961	1.18609	0.979	1	0.967
CPSF2	cleavage and polyadenylation specific factor 2, 100kDa [Source:HGNC Symbol;Acc:2325]	tcga-18-3406-01	missense_mutation		15	0.63	0.528	0.967	1.20613	1.19294	0.963	1	0.967
EIF4G2	eukaryotic translation initiation factor 4 gamma, 2 [Source:HGNC Symbol;Acc:3297]	tcga-18-3406-01	missense_mutation		10	0.916	0.359	0.967	1.23377	1.20533	0.911	1	0.967
FNTA	farnesyltransferase, CAAX box, alpha [Source:HGNC Symbol;Acc:3782]	tcga-18-3406-01	silent		20	0.101	0.92	0.967	1.12791	1.16612	0.997	1	0.967
IMPA1	inositol(myo)-1(or 4)-monophosphatase 1 [Source:HGNC Symbol;Acc:6050]	tcga-18-3406-01	silent		15	0.377	0.707	0.967	1.16469	1.18767	0.976	1	0.967
NUP98	nucleoporin 98kDa [Source:HGNC Symbol;Acc:8068]	tcga-18-3406-01	silent		22	0.858	0.391	0.967	1.20149	1.19133	0.967	1	0.967
RCC2	regulator of chromosome condensation 2 [Source:HGNC Symbol;Acc:30297]	tcga-18-3406-01		0.538	22	1.03	0.305	0.967	1.19722	1.19567	0.954	1	0.967
SKIV2L	superkiller viralicidic activity 2-like (S. cerevisiae) [Source:HGNC Symbol;Acc:10898]	tcga-18-3406-01	silent		17	0.698	0.485	0.967	1.2092	1.18399	0.982	1	0.967
SMARCA5	SWI/SNF related, matrix associated, actin dependent regulator of chromatin, subfamily a, member 5 [Source:HGNC Symbol;Acc:11101]	tcga-18-3406-01	silent		23	0.758	0.449	0.967	1.24634	1.20842	0.892	1	0.967
USP36	ubiquitin specific peptidase 36 [Source:HGNC Symbol;Acc:20062]	tcga-18-3406-01	missense_mutation		6	1.07	0.283	0.967	1.21817	1.19136	0.967	1	0.967
VPS35	vacuolar protein sorting 35 homolog (S. cerevisiae) [Source:HGNC Symbol;Acc:13487]	tcga-18-3406-01	missense_mutation		10	0.671	0.502	0.967	1.19264	1.2035	0.921	1	0.967
OPN1LW	opsin 1 (cone pigments), long-wave-sensitive [Source:HGNC Symbol;Acc:9936]	tcga-18-3406-01	silent		0	-0.639	0.523	1	1.24437	1.21624	0.831	0.97	0.97
BHMT	betaine--homocysteine S-methyltransferase [Source:HGNC Symbol;Acc:1047]	tcga-18-3406-01	silent		1	-0.143	0.886	1	1.21314	1.21464	0.845	0.979	0.979
SEC23B	Sec23 homolog B (S. cerevisiae) [Source:HGNC Symbol;Acc:10702]	tcga-18-3406-01	silent		14	0.0221	0.982	0.99	1.17224	1.18429	0.982	1	0.99
BUB3	BUB3 mitotic checkpoint protein [Source:HGNC Symbol;Acc:1151]	tcga-18-3406-01	missense_mutation		11	-0.827	0.408	1	1.14848	1.18082	0.987	1	1
LCMT1	leucine carboxyl methyltransferase 1 [Source:HGNC Symbol;Acc:17557]	tcga-18-3406-01	nonsense_mutation		1	-0.96	0.337	1	1.17662	1.20383	0.919	1	1
MRPS27	mitochondrial ribosomal protein S27 [Source:HGNC Symbol;Acc:14512]	tcga-18-3406-01	nonsense_mutation		2	-0.967	0.333	1	1.20749	1.15371	0.999	1	1
PATL1	protein associated with topoisomerase II homolog 1 (yeast) [Source:HGNC Symbol;Acc:26721]	tcga-18-3406-01	silent		1	-1.6	0.11	1	1.21458	1.2041	0.917	1	1
POLR3E	polymerase (RNA) III (DNA directed) polypeptide E (80kD) [Source:HGNC Symbol;Acc:30347]	tcga-18-3406-01	missense_mutation		6	-0.497	0.62	1	1.19738	1.19672	0.951	1	1
PSMD2	proteasome (prosome, macropain) 26S subunit, non-ATPase, 2 [Source:HGNC Symbol;Acc:9559]	tcga-18-3406-01	silent		25	-0.978	0.328	1	1.17952	1.1983	0.945	1	1
RNF217	ring finger protein 217 [Source:HGNC Symbol;Acc:21487]	tcga-18-3406-01		0.668	0	-0.745	0.456	1	1.19876	1.20064	0.935	1	1
RPS6	ribosomal protein S6 [Source:HGNC Symbol;Acc:10429]	tcga-18-3406-01	missense_mutation		23	-0.0997	0.921	1	1.14325	1.17623	0.991	1	1
RRP12	ribosomal RNA processing 12 homolog (S. cerevisiae) [Source:HGNC Symbol;Acc:29100]	tcga-18-3406-01	missense_mutation		10	-1.05	0.295	1	1.18589	1.16092	0.998	1	1
SBDS	Shwachman-Bodian-Diamond syndrome [Source:HGNC Symbol;Acc:19440]	tcga-18-3406-01	silent		9	-0.269	0.788	1	1.14463	1.17094	0.995	1	1
SF3B4	splicing factor 3b, subunit 4, 49kDa [Source:HGNC Symbol;Acc:10771]	tcga-18-3406-01		0.129	12	-0.55	0.582	1	1.17181	1.20432	0.916	1	1
SLC25A40	solute carrier family 25, member 40 [Source:HGNC Symbol;Acc:29680]	tcga-18-3406-01		0.118	7	-0.246	0.806	1	1.1759	1.19901	0.942	1	1
SNRPN	small nuclear ribonucleoprotein polypeptide N [Source:HGNC Symbol;Acc:11164]	tcga-18-3406-01		-0.236	16	-0.0487	0.961	1	1.17752	1.17245	0.994	1	1
TBL3	transducin (beta)-like 3 [Source:HGNC Symbol;Acc:11587]	tcga-18-3406-01	missense_mutation		18	-0.507	0.612	1	1.12582	1.15647	0.999	1	1
TMED2	transmembrane emp24 domain trafficking protein 2 [Source:HGNC Symbol;Acc:16996]	tcga-18-3406-01	nonsense_mutation		21	-0.752	0.452	1	1.15444	1.17894	0.989	1	1
FAM188B	family with sequence similarity 188, member B [Source:HGNC Symbol;Acc:21916]	tcga-18-3407-01	missense_mutation		1	7.86	3.82e-15	9.41e-12	1.50532	1.37246	2.16e-06	0.000217	2.042e-15
B3GNT8	UDP-GlcNAc:betaGal beta-1,3-N-acetylglucosaminyltransferase 8 [Source:HGNC Symbol;Acc:24139]	tcga-18-3407-01	missense_mutation		4	7.76	8.31e-15	1.92e-11	1.36886	1.2604	0.27	0.846	1.624e-11
PKDREJ	polycystin (PKD) family receptor for egg jelly [Source:HGNC Symbol;Acc:9015]	tcga-18-3407-01	silent		2	5.95	2.76e-09	1.61e-06	1.38082	1.31019	0.00861	0.199	3.204e-07
DLG4	discs, large homolog 4 (Drosophila) [Source:HGNC Symbol;Acc:2903]	tcga-18-3407-01	silent		11	3.24	0.00119	0.0527	1.43543	1.39798	1.87e-08	1.45e-05	7.641e-07
HSPG2	heparan sulfate proteoglycan 2 [Source:HGNC Symbol;Acc:5273]	tcga-18-3407-01	missense_mutation		7	3.83	0.000129	0.0103	1.38408	1.37878	7.19e-07	0.000103	1.061e-06
MYH11	myosin, heavy chain 11, smooth muscle [Source:HGNC Symbol;Acc:7569]	tcga-18-3407-01	silent		7	3.33	0.000859	0.0418	1.39084	1.39127	7.06e-08	2.61e-05	1.091e-06
TNC	tenascin C [Source:HGNC Symbol;Acc:5318]	tcga-18-3407-01	silent		2	1.22	0.221	0.967	1.3865	1.38688	1.63e-07	4.07e-05	3.936e-05
ST3GAL1	ST3 beta-galactoside alpha-2,3-sialyltransferase 1 [Source:HGNC Symbol;Acc:10862]	tcga-18-3407-01		0.105	5	5.15	2.6e-07	7.27e-05	1.30825	1.25429	0.346	0.846	6.15e-05
COL5A2	collagen, type V, alpha 2 [Source:HGNC Symbol;Acc:2210]	tcga-18-3407-01	missense_mutation		3	1.68	0.0926	0.789	1.38858	1.37248	2.15e-06	0.000217	0.0001712
CACNA1E	calcium channel, voltage-dependent, R type, alpha 1E subunit [Source:HGNC Symbol;Acc:1392]	tcga-18-3407-01	missense_mutation		5	1.87	0.0619	0.651	1.38558	1.37102	2.76e-06	0.000264	0.0001719
NFATC3	nuclear factor of activated T-cells, cytoplasmic, calcineurin-dependent 3 [Source:HGNC Symbol;Acc:7777]	tcga-18-3407-01	missense_mutation		6	2.99	0.00279	0.0957	1.33251	1.35575	3.15e-05	0.00207	0.0001981
ZNF260	zinc finger protein 260 [Source:HGNC Symbol;Acc:13499]	tcga-18-3407-01	missense_mutation		1	4.85	1.22e-06	0.000261	1.26332	1.23883	0.561	0.846	0.0002208
RYR1	ryanodine receptor 1 (skeletal) [Source:HGNC Symbol;Acc:10483]	tcga-18-3407-01	nonsense_mutation		6	2.06	0.0396	0.514	1.354	1.36155	1.29e-05	0.000988	0.0005078		*	*
TRPA1	transient receptor potential cation channel, subfamily A, member 1 [Source:HGNC Symbol;Acc:497]	tcga-18-3407-01	missense_mutation		4	1.67	0.0942	0.795	1.34455	1.36085	1.44e-05	0.00109	0.0008666
TRPM8	transient receptor potential cation channel, subfamily M, member 8 [Source:HGNC Symbol;Acc:17961]	tcga-18-3407-01	missense_mutation		3	1.5	0.134	0.921	1.34477	1.35566	3.19e-05	0.00208	0.001916
SLC6A1	solute carrier family 6 (neurotransmitter transporter), member 1 [Source:HGNC Symbol;Acc:11042]	tcga-18-3407-01		-0.523	2	0.0513	0.959	0.978	1.3709	1.35256	5.06e-05	0.00306	0.002993
GJB4	gap junction protein, beta 4, 30.3kDa [Source:HGNC Symbol;Acc:4286]	tcga-18-3407-01	missense_mutation		1	3.74	0.000182	0.0132	1.39681	1.30667	0.012	0.252	0.003326
FAT4	FAT atypical cadherin 4 [Source:HGNC Symbol;Acc:23109]	tcga-18-3407-01	missense_mutation	-0.278	2	3.98	6.94e-05	0.00636	1.23657	1.24443	0.482	0.846	0.005381
TP53	tumor protein p53 [Source:HGNC Symbol;Acc:11998]	tcga-18-3407-01	frame_shift_del		31	3.15	0.00165	0.0662	1.31713	1.32103	0.00282	0.0927	0.006137
PDGFB	platelet-derived growth factor beta polypeptide [Source:HGNC Symbol;Acc:8800]	tcga-18-3407-01	nonsense_mutation		6	0.635	0.526	0.967	1.32452	1.34631	0.000123	0.00662	0.006402
PDGFRL	platelet-derived growth factor receptor-like [Source:HGNC Symbol;Acc:8805]	tcga-18-3407-01		0.034	3	3.45	0.000558	0.0304	1.27491	1.28337	0.0765	0.702	0.02134
ANGPT2	angiopoietin 2 [Source:HGNC Symbol;Acc:485]	tcga-18-3407-01	missense_mutation		2	2.53	0.0114	0.244	1.31988	1.31735	0.00419	0.125	0.0305
FLG	filaggrin [Source:HGNC Symbol;Acc:3748]	tcga-18-3407-01	missense_mutation,silent		3	3.15	0.00166	0.0665	1.3293	1.29067	0.0457	0.549	0.03651
FAM156A	family with sequence similarity 156, member A [Source:HGNC Symbol;Acc:30114] ::OR:: protein FAM156A/FAM156B [Source:RefSeq peptide;Acc:NP_001229426]	tcga-18-3407-01		0.498	1	3.29	0.000997	0.0463	1.24423	1.24588	0.462	0.846	0.03917
SCN7A	sodium channel, voltage-gated, type VII, alpha subunit [Source:HGNC Symbol;Acc:10594]	tcga-18-3407-01	silent		1	0.551	0.582	0.967	1.34076	1.32557	0.0017	0.0636	0.0615
CELA2B	chymotrypsin-like elastase family, member 2B [Source:HGNC Symbol;Acc:29995]	tcga-18-3407-01	missense_mutation		1	2.57	0.0101	0.226	1.37679	1.29646	0.0291	0.439	0.09921
PIK3CA	phosphatidylinositol-4,5-bisphosphate 3-kinase, catalytic subunit alpha [Source:HGNC Symbol;Acc:8975]	tcga-18-3407-01	missense_mutation		10	0.289	0.772	0.967	1.30078	1.31865	0.00365	0.112	0.1083
KEAP1	kelch-like ECH-associated protein 1 [Source:HGNC Symbol;Acc:23177]	tcga-18-3407-01	missense_mutation		4	0.539	0.59	0.967	1.27759	1.31515	0.00526	0.147	0.1421
SLC39A12	solute carrier family 39 (zinc transporter), member 12 [Source:HGNC Symbol;Acc:20860]	tcga-18-3407-01		0.065	5	2.2	0.0277	0.421	1.28987	1.30078	0.0203	0.351	0.1478
LRP2	low density lipoprotein receptor-related protein 2 [Source:HGNC Symbol;Acc:6694]	tcga-18-3407-01	missense_mutation		5	2.4	0.0163	0.306	1.29524	1.29352	0.0368	0.496	0.1518
GFRA1	GDNF family receptor alpha 1 [Source:HGNC Symbol;Acc:4243]	tcga-18-3407-01		-0.3	1	0.254	0.799	0.967	1.25353	1.31386	0.006	0.159	0.1538
HCFC2	host cell factor C2 [Source:HGNC Symbol;Acc:24972]	tcga-18-3407-01	missense_mutation		2	2.69	0.0072	0.182	1.23975	1.2615	0.257	0.846	0.154
FGF12	fibroblast growth factor 12 [Source:HGNC Symbol;Acc:3668]	tcga-18-3407-01	silent		1	0.112	0.911	0.967	1.29279	1.31161	0.0075	0.183	0.177
CYP2A6	cytochrome P450, family 2, subfamily A, polypeptide 6 [Source:HGNC Symbol;Acc:2610]	tcga-18-3407-01	missense_mutation		3	1.17	0.242	0.967	1.25646	1.31023	0.00858	0.199	0.1924
PCSK6	proprotein convertase subtilisin/kexin type 6 [Source:HGNC Symbol;Acc:8569]	tcga-18-3407-01	silent		1	2.47	0.0135	0.272	1.27454	1.26181	0.254	0.846	0.2301
VIL1	villin 1 [Source:HGNC Symbol;Acc:12690]	tcga-18-3407-01	missense_mutation		1	2.47	0.0135	0.272	1.25432	1.27165	0.156	0.846	0.2301
SAFB	scaffold attachment factor B [Source:HGNC Symbol;Acc:10520]	tcga-18-3407-01	silent		3	2.44	0.0147	0.287	1.30342	1.26492	0.22	0.846	0.2428
CREBBP	CREB binding protein [Source:HGNC Symbol;Acc:2348]	tcga-18-3407-01	missense_mutation		5	-0.387	0.699	1	1.28432	1.30208	0.0181	0.328	0.328
ECE2	endothelin converting enzyme 2 [Source:HGNC Symbol;Acc:13275]	tcga-18-3407-01	silent		1	2.2	0.0275	0.418	1.34813	1.27524	0.127	0.846	0.3536
NFE2L3	nuclear factor, erythroid 2-like 3 [Source:HGNC Symbol;Acc:7783]	tcga-18-3407-01	in_frame_del		1	2.13	0.0332	0.466	1.26641	1.23821	0.57	0.846	0.3942
SLC4A11	solute carrier family 4, sodium borate transporter, member 11 [Source:HGNC Symbol;Acc:16438]	tcga-18-3407-01	missense_mutation		0	-0.469	0.639	1	1.27499	1.29829	0.025	0.401	0.401
PRKD1	protein kinase D1 [Source:HGNC Symbol;Acc:9407]	tcga-18-3407-01	missense_mutation		2	0.449	0.654	0.967	1.31552	1.29452	0.034	0.476	0.4603
MYO5B	myosin VB [Source:HGNC Symbol;Acc:7603]	tcga-18-3407-01	silent		3	0.488	0.626	0.967	1.28812	1.29266	0.0393	0.516	0.499
PPP3R2	protein phosphatase 3, regulatory subunit B, beta [Source:HGNC Symbol;Acc:9318]	tcga-18-3407-01	silent		1	1.62	0.105	0.835	1.28288	1.28487	0.0692	0.667	0.5569
CDKN2A	cyclin-dependent kinase inhibitor 2A [Source:HGNC Symbol;Acc:1787]	tcga-18-3407-01	nonsense_mutation		1	-0.97	0.332	1	1.26227	1.29012	0.0476	0.563	0.563
PCOLCE	procollagen C-endopeptidase enhancer [Source:HGNC Symbol;Acc:8738]	tcga-18-3407-01	silent		1	1.02	0.309	0.967	1.32115	1.28837	0.0541	0.591	0.5715
APOB	apolipoprotein B [Source:HGNC Symbol;Acc:603]	tcga-18-3407-01	silent		4	0.91	0.363	0.967	1.30249	1.28716	0.059	0.616	0.5957
DDB2	damage-specific DNA binding protein 2, 48kDa [Source:HGNC Symbol;Acc:2718]	tcga-18-3407-01	missense_mutation		4	1.75	0.0797	0.737	1.26375	1.25311	0.362	0.846	0.6235
RFTN2	raftlin family member 2 [Source:HGNC Symbol;Acc:26402]	tcga-18-3407-01	silent		1	1.67	0.0958	0.801	1.32706	1.27995	0.0956	0.791	0.6336
FTO	fat mass and obesity associated [Source:HGNC Symbol;Acc:24678]	tcga-18-3407-01	missense_mutation		1	1.71	0.0866	0.766	1.23934	1.2487	0.422	0.846	0.648
LRP4	low density lipoprotein receptor-related protein 4 [Source:HGNC Symbol;Acc:6696]	tcga-18-3407-01	missense_mutation		1	1.67	0.0958	0.801	1.27201	1.25223	0.374	0.846	0.6776
PTPRQ	protein tyrosine phosphatase, receptor type, Q [Source:HGNC Symbol;Acc:9679]	tcga-18-3407-01		-0.192	1	0.0202	0.984	0.991	1.32743	1.28285	0.0793	0.714	0.7076
DSP	desmoplakin [Source:HGNC Symbol;Acc:3052]	tcga-18-3407-01	silent		2	0.282	0.778	0.967	1.25903	1.28058	0.0918	0.771	0.7456
ALS2	amyotrophic lateral sclerosis 2 (juvenile) [Source:HGNC Symbol;Acc:443]	tcga-18-3407-01	nonsense_mutation	-0.052	1	1.54	0.125	0.896	1.25837	1.2541	0.349	0.846	0.758
LRP5	low density lipoprotein receptor-related protein 5 [Source:HGNC Symbol;Acc:6697]	tcga-18-3407-01		-0.081	0	-1.02	0.307	1	1.23007	1.27988	0.096	0.793	0.793
PRPS1L1	phosphoribosyl pyrophosphate synthetase 1-like 1 [Source:HGNC Symbol;Acc:9463]	tcga-18-3407-01	silent		0	-0.797	0.426	1	1.25028	1.27884	0.102	0.815	0.815
AHCTF1	AT hook containing transcription factor 1 [Source:HGNC Symbol;Acc:24618]	tcga-18-3407-01		-0.308	3	0.125	0.901	0.967	1.25884	1.2437	0.492	0.846	0.8181
ATF7IP	activating transcription factor 7 interacting protein [Source:HGNC Symbol;Acc:20092]	tcga-18-3407-01	missense_mutation		3	0.907	0.364	0.967	1.28471	1.26486	0.22	0.846	0.8181
BIRC6	baculoviral IAP repeat containing 6 [Source:HGNC Symbol;Acc:13516]	tcga-18-3407-01	missense_mutation		1	0.471	0.638	0.967	1.31108	1.27717	0.113	0.846	0.8181
CAMK4	calcium/calmodulin-dependent protein kinase IV [Source:HGNC Symbol;Acc:1464]	tcga-18-3407-01	silent		1	0.866	0.386	0.967	1.24693	1.2629	0.242	0.846	0.8181
CCNE1	cyclin E1 [Source:HGNC Symbol;Acc:1589]	tcga-18-3407-01		0.085	4	0.39	0.697	0.967	1.22444	1.26415	0.228	0.846	0.8181
CKAP2L	cytoskeleton associated protein 2-like [Source:HGNC Symbol;Acc:26877]	tcga-18-3407-01	silent		1	0.971	0.332	0.967	1.27851	1.26369	0.233	0.846	0.8181
DCUN1D4	DCN1, defective in cullin neddylation 1, domain containing 4 [Source:HGNC Symbol;Acc:28998]	tcga-18-3407-01		0.115	2	0.504	0.615	0.967	1.22877	1.25224	0.374	0.846	0.8181
GTSE1	G-2 and S-phase expressed 1 [Source:HGNC Symbol;Acc:13698]	tcga-18-3407-01	missense_mutation		3	0.715	0.475	0.967	1.29597	1.25514	0.335	0.846	0.8181
KDM3A	lysine (K)-specific demethylase 3A [Source:HGNC Symbol;Acc:20815]	tcga-18-3407-01	silent		1	0.58	0.562	0.967	1.23162	1.26856	0.183	0.846	0.8181
KDM4C	lysine (K)-specific demethylase 4C [Source:HGNC Symbol;Acc:17071]	tcga-18-3407-01	silent		1	0.306	0.759	0.967	1.27416	1.24854	0.424	0.846	0.8181
KIF7	kinesin family member 7 [Source:HGNC Symbol;Acc:30497]	tcga-18-3407-01	nonsense_mutation		1	0.687	0.492	0.967	1.28912	1.26572	0.211	0.846	0.8181
KRT39	keratin 39 [Source:HGNC Symbol;Acc:32971]	tcga-18-3407-01	nonsense_mutation		1	1.02	0.309	0.967	1.23459	1.24145	0.524	0.846	0.8181
KRT73	keratin 73 [Source:HGNC Symbol;Acc:28928]	tcga-18-3407-01	missense_mutation		1	1.09	0.276	0.967	1.22417	1.24914	0.416	0.846	0.8181
MAML3	mastermind-like 3 (Drosophila) [Source:HGNC Symbol;Acc:16272]	tcga-18-3407-01		-0.269	1	0.687	0.492	0.967	1.2721	1.2637	0.233	0.846	0.8181
MUC16	mucin 16, cell surface associated [Source:HGNC Symbol;Acc:15582]	tcga-18-3407-01	nonsense_mutation		1	0.754	0.451	0.967	1.23933	1.26138	0.259	0.846	0.8181		*
MUC17	mucin 17, cell surface associated [Source:HGNC Symbol;Acc:16800]	tcga-18-3407-01	silent		1	0.971	0.332	0.967	1.24374	1.25915	0.285	0.846	0.8181
MUC5B	mucin 5B, oligomeric mucus/gel-forming [Source:HGNC Symbol;Acc:7516]	tcga-18-3407-01	missense_mutation		1	0.809	0.419	0.967	1.24136	1.26233	0.248	0.846	0.8181
MUC6	mucin 6, oligomeric mucus/gel-forming [Source:HGNC Symbol;Acc:7517]	tcga-18-3407-01	missense_mutation		1	0.971	0.332	0.967	1.24433	1.26027	0.272	0.846	0.8181
NAT1	N-acetyltransferase 1 (arylamine N-acetyltransferase) [Source:HGNC Symbol;Acc:7645]	tcga-18-3407-01		-0.967	2	0.883	0.377	0.967	1.26083	1.25144	0.384	0.846	0.8181
NDRG1	N-myc downstream regulated 1 [Source:HGNC Symbol;Acc:7679]	tcga-18-3407-01	missense_mutation		2	0.731	0.465	0.967	1.277	1.26393	0.23	0.846	0.8181
NELL1	NEL-like 1 (chicken) [Source:HGNC Symbol;Acc:7750]	tcga-18-3407-01	missense_mutation		1	1.35	0.177	0.967	1.24791	1.25814	0.297	0.846	0.8181
NKAIN3	Na+/K+ transporting ATPase interacting 3 [Source:HGNC Symbol;Acc:26829]	tcga-18-3407-01		0.053	2	0.883	0.377	0.967	1.31677	1.25086	0.392	0.846	0.8181
PCDHB16	protocadherin beta 16 [Source:HGNC Symbol;Acc:14546]	tcga-18-3407-01	silent		1	0.79	0.429	0.967	1.31007	1.27214	0.152	0.846	0.8181
SIN3B	SIN3 transcription regulator family member B [Source:HGNC Symbol;Acc:19354]	tcga-18-3407-01	missense_mutation		5	0.103	0.918	0.967	1.27278	1.24513	0.472	0.846	0.8181
SLC18A1	solute carrier family 18 (vesicular monoamine transporter), member 1 [Source:HGNC Symbol;Acc:10934]	tcga-18-3407-01		0.106	1	0.385	0.7	0.967	1.23334	1.26106	0.262	0.846	0.8181
TEX11	testis expressed 11 [Source:HGNC Symbol;Acc:11733]	tcga-18-3407-01	missense_mutation		1	0.51	0.61	0.967	1.22158	1.24623	0.457	0.846	0.8181
TOM1L1	target of myb1 (chicken)-like 1 [Source:HGNC Symbol;Acc:11983]	tcga-18-3407-01	silent		1	0.421	0.674	0.967	1.23769	1.24963	0.409	0.846	0.8181
UBAP2L	ubiquitin associated protein 2-like [Source:HGNC Symbol;Acc:29877]	tcga-18-3407-01	missense_mutation		2	0.77	0.442	0.967	1.25839	1.25529	0.333	0.846	0.8181
USP34	ubiquitin specific peptidase 34 [Source:HGNC Symbol;Acc:20066]	tcga-18-3407-01		-0.253	1	0.524	0.601	0.967	1.23811	1.25786	0.301	0.846	0.8181
USP37	ubiquitin specific peptidase 37 [Source:HGNC Symbol;Acc:20063]	tcga-18-3407-01	missense_mutation		2	1.3	0.195	0.967	1.24487	1.25395	0.351	0.846	0.8181
ZNRF4	zinc and ring finger 4 [Source:HGNC Symbol;Acc:17726]	tcga-18-3407-01		0.393	1	0.639	0.523	0.967	1.2495	1.24041	0.539	0.846	0.8181
PRDX6	peroxiredoxin 6 [Source:HGNC Symbol;Acc:16753]	tcga-18-3407-01	missense_mutation		4	0.0848	0.932	0.968	1.2547	1.26812	0.188	0.846	0.8189
ALCAM	activated leukocyte cell adhesion molecule [Source:HGNC Symbol;Acc:400]	tcga-18-3407-01		0.26	0	-0.46	0.645	1	1.23907	1.2787	0.103	0.819	0.819
ZFP36	ZFP36 ring finger protein [Source:HGNC Symbol;Acc:12862]	tcga-18-3407-01	silent		1	0.0363	0.971	0.985	1.21288	1.23581	0.603	0.846	0.8333
SSTR2	somatostatin receptor 2 [Source:HGNC Symbol;Acc:11331]	tcga-18-3407-01	missense_mutation		1	0.79	0.429	0.967	1.22523	1.23073	0.671	0.868	0.8394
ABCC13	ATP-binding cassette, sub-family C (CFTR/MRP), member 13, pseudogene [Source:HGNC Symbol;Acc:16022]	tcga-18-3407-01		-0.06	0	-0.0885	0.929	1	1.2392	1.27146	0.157	0.846	0.846
ADTRP	androgen-dependent TFPI-regulating protein [Source:HGNC Symbol;Acc:21214]	tcga-18-3407-01	nonsense_mutation		0	-0.234	0.815	1	1.2238	1.244	0.488	0.846	0.846
AKNAD1	AKNA domain containing 1 [Source:HGNC Symbol;Acc:28398]	tcga-18-3407-01		-0.079	0	-0.217	0.828	1	1.24462	1.24174	0.52	0.846	0.846
ANKRD24	ankyrin repeat domain 24 [Source:HGNC Symbol;Acc:29424]	tcga-18-3407-01	silent		0	-0.234	0.815	1	1.24594	1.24071	0.535	0.846	0.846
ANO9	anoctamin 9 [Source:HGNC Symbol;Acc:20679]	tcga-18-3407-01	nonsense_mutation		0	-0.477	0.633	1	1.27114	1.24228	0.513	0.846	0.846
ARHGEF12	Rho guanine nucleotide exchange factor (GEF) 12 [Source:HGNC Symbol;Acc:14193]	tcga-18-3407-01		-0.085	0	-0.703	0.482	1	1.25097	1.2701	0.169	0.846	0.846
ARL13B	ADP-ribosylation factor-like 13B [Source:HGNC Symbol;Acc:25419]	tcga-18-3407-01		0.286	0	-0.451	0.652	1	1.24055	1.23901	0.559	0.846	0.846
ASH1L	ash1 (absent, small, or homeotic)-like (Drosophila) [Source:HGNC Symbol;Acc:19088]	tcga-18-3407-01	missense_mutation		0	-0.567	0.571	1	1.20519	1.24197	0.517	0.846	0.846
ASXL3	additional sex combs like 3 (Drosophila) [Source:HGNC Symbol;Acc:29357]	tcga-18-3407-01	missense_mutation		0	-0.153	0.878	1	1.23575	1.23835	0.568	0.846	0.846
BAIAP3	BAI1-associated protein 3 [Source:HGNC Symbol;Acc:948]	tcga-18-3407-01	missense_mutation		0	-0.153	0.878	1	1.26104	1.27647	0.118	0.846	0.846
BCKDHA	branched chain keto acid dehydrogenase E1, alpha polypeptide [Source:HGNC Symbol;Acc:986]	tcga-18-3407-01	nonsense_mutation		0	-1.28	0.202	1	1.20155	1.23779	0.576	0.846	0.846
BMP3	bone morphogenetic protein 3 [Source:HGNC Symbol;Acc:1070]	tcga-18-3407-01		-0.287	0	-0.835	0.404	1	1.27294	1.27326	0.142	0.846	0.846
CCDC102B	coiled-coil domain containing 102B [Source:HGNC Symbol;Acc:26295]	tcga-18-3407-01		0.135	0	-0.962	0.336	1	1.20974	1.24574	0.464	0.846	0.846
CCDC40	coiled-coil domain containing 40 [Source:HGNC Symbol;Acc:26090]	tcga-18-3407-01	missense_mutation		0	-0.28	0.779	1	1.2431	1.23898	0.559	0.846	0.846
CCDC74A	coiled-coil domain containing 74A [Source:HGNC Symbol;Acc:25197]	tcga-18-3407-01	missense_mutation		0	-0.177	0.859	1	1.23253	1.24126	0.527	0.846	0.846
CD1A	CD1a molecule [Source:HGNC Symbol;Acc:1634]	tcga-18-3407-01	missense_mutation		0	-0.386	0.7	1	1.21891	1.25397	0.351	0.846	0.846
CDC37	cell division cycle 37 [Source:HGNC Symbol;Acc:1735]	tcga-18-3407-01	nonsense_mutation		6	-0.231	0.817	1	1.19262	1.24016	0.543	0.846	0.846
CNTNAP4	contactin associated protein-like 4 [Source:HGNC Symbol;Acc:18747]	tcga-18-3407-01		-0.597	0	-0.443	0.658	1	1.31066	1.25318	0.361	0.846	0.846		*
CSMD2	CUB and Sushi multiple domains 2 [Source:HGNC Symbol;Acc:19290]	tcga-18-3407-01	missense_mutation		0	-0.28	0.779	1	1.3338	1.25922	0.284	0.846	0.846
CTNNA3	catenin (cadherin-associated protein), alpha 3 [Source:HGNC Symbol;Acc:2511]	tcga-18-3407-01		-0.285	1	-0.252	0.801	1	1.39703	1.25687	0.313	0.846	0.846
CUZD1	CUB and zona pellucida-like domains 1 [Source:HGNC Symbol;Acc:17937]	tcga-18-3407-01		-0.301	0	-0.177	0.859	1	1.22673	1.24029	0.541	0.846	0.846
DNAH1	dynein, axonemal, heavy chain 1 [Source:HGNC Symbol;Acc:2940]	tcga-18-3407-01	silent		0	-0.0885	0.929	1	1.23203	1.23759	0.579	0.846	0.846
DNAH11	dynein, axonemal, heavy chain 11 [Source:HGNC Symbol;Acc:2942]	tcga-18-3407-01	missense_mutation		0	-0.198	0.843	1	1.28649	1.23883	0.561	0.846	0.846		*
DNAH2	dynein, axonemal, heavy chain 2 [Source:HGNC Symbol;Acc:2948]	tcga-18-3407-01	missense_mutation		0	-0.234	0.815	1	1.30845	1.23845	0.567	0.846	0.846
ENAM	enamelin [Source:HGNC Symbol;Acc:3344]	tcga-18-3407-01	silent		0	-0.266	0.791	1	1.23396	1.25823	0.296	0.846	0.846
ETV5	ets variant 5 [Source:HGNC Symbol;Acc:3494]	tcga-18-3407-01		0.581	0	-0.741	0.459	1	1.27522	1.26238	0.247	0.846	0.846
FMN1	formin 1 [Source:HGNC Symbol;Acc:3768]	tcga-18-3407-01	missense_mutation		0	-0.294	0.769	1	1.24183	1.25544	0.331	0.846	0.846
GNE	glucosamine (UDP-N-acetyl)-2-epimerase/N-acetylmannosamine kinase [Source:HGNC Symbol;Acc:23657]	tcga-18-3407-01	nonsense_mutation		0	-1.21	0.225	1	1.23517	1.24052	0.537	0.846	0.846
GPR160	G protein-coupled receptor 160 [Source:HGNC Symbol;Acc:23693]	tcga-18-3407-01		0.579	0	-0.125	0.9	1	1.2321	1.23944	0.553	0.846	0.846
HCLS1	hematopoietic cell-specific Lyn substrate 1 [Source:HGNC Symbol;Acc:4844]	tcga-18-3407-01	nonsense_mutation		0	-0.692	0.489	1	1.27706	1.24432	0.484	0.846	0.846
HIVEP1	human immunodeficiency virus type I enhancer binding protein 1 [Source:HGNC Symbol;Acc:4920]	tcga-18-3407-01	missense_mutation		0	-0.762	0.446	1	1.23328	1.26934	0.176	0.846	0.846
IGFBP7	insulin-like growth factor binding protein 7 [Source:HGNC Symbol;Acc:5476]	tcga-18-3407-01		0.127	0	-0.539	0.59	1	1.25265	1.26026	0.272	0.846	0.846
IGFL3	IGF-like family member 3 [Source:HGNC Symbol;Acc:32930]	tcga-18-3407-01	missense_mutation		0	-0.153	0.878	1	1.24151	1.25787	0.301	0.846	0.846
INSRR	insulin receptor-related receptor [Source:HGNC Symbol;Acc:6093]	tcga-18-3407-01	missense_mutation		0	-0.916	0.36	1	1.29697	1.26051	0.269	0.846	0.846
IQSEC2	IQ motif and Sec7 domain 2 [Source:HGNC Symbol;Acc:29059]	tcga-18-3407-01	missense_mutation		0	-0.217	0.828	1	1.24097	1.25214	0.375	0.846	0.846
ITIH3	inter-alpha-trypsin inhibitor heavy chain 3 [Source:HGNC Symbol;Acc:6168]	tcga-18-3407-01	missense_mutation		0	-0.639	0.523	1	1.24672	1.24695	0.446	0.846	0.846
MEX3A	mex-3 RNA binding family member A [Source:HGNC Symbol;Acc:33482]	tcga-18-3407-01	nonsense_mutation		0	-0.177	0.859	1	1.23894	1.2573	0.308	0.846	0.846
MPP4	membrane protein, palmitoylated 4 (MAGUK p55 subfamily member 4) [Source:HGNC Symbol;Acc:13680]	tcga-18-3407-01		-0.885	0	-0.198	0.843	1	1.28411	1.23983	0.547	0.846	0.846
MROH2B	maestro heat-like repeat family member 2B [Source:HGNC Symbol;Acc:26857]	tcga-18-3407-01	missense_mutation		0	-0.25	0.802	1	1.26512	1.24262	0.508	0.846	0.846
NETO2	neuropilin (NRP) and tolloid (TLL)-like 2 [Source:HGNC Symbol;Acc:14644]	tcga-18-3407-01	missense_mutation		0	-0.493	0.622	1	1.23854	1.24678	0.449	0.846	0.846
NME8	NME/NM23 family member 8 [Source:HGNC Symbol;Acc:16473]	tcga-18-3407-01	missense_mutation		0	-0.25	0.802	1	1.23416	1.23938	0.554	0.846	0.846
NUP188	nucleoporin 188kDa [Source:HGNC Symbol;Acc:17859]	tcga-18-3407-01	silent		1	-0.58	0.562	1	1.22889	1.23794	0.574	0.846	0.846
OR12D2	olfactory receptor, family 12, subfamily D, member 2 [Source:HGNC Symbol;Acc:8178]	tcga-18-3407-01	missense_mutation		0	-0.331	0.74	1	1.22029	1.23575	0.604	0.846	0.846
OR1A1	olfactory receptor, family 1, subfamily A, member 1 [Source:HGNC Symbol;Acc:8179]	tcga-18-3407-01	silent		0	-0.501	0.616	1	1.23823	1.24086	0.533	0.846	0.846
OR4D6	olfactory receptor, family 4, subfamily D, member 6 [Source:HGNC Symbol;Acc:15175]	tcga-18-3407-01		-1.522	0	-0.354	0.723	1	1.21887	1.23785	0.575	0.846	0.846
OR5T3	olfactory receptor, family 5, subfamily T, member 3 [Source:HGNC Symbol;Acc:15297]	tcga-18-3407-01		-0.558	0	-0.415	0.678	1	1.22942	1.24025	0.541	0.846	0.846
OR8K3	olfactory receptor, family 8, subfamily K, member 3 [Source:HGNC Symbol;Acc:15313]	tcga-18-3407-01		-0.051	0	-0.331	0.74	1	1.22029	1.23575	0.604	0.846	0.846
OTOGL	otogelin-like [Source:HGNC Symbol;Acc:26901]	tcga-18-3407-01		-1.981	0	-0.153	0.878	1	1.24223	1.24735	0.441	0.846	0.846
PALM2	paralemmin 2 [Source:HGNC Symbol;Acc:15845]	tcga-18-3407-01		0.096	0	-0.443	0.658	1	1.25017	1.25364	0.355	0.846	0.846
PARVG	parvin, gamma [Source:HGNC Symbol;Acc:14654]	tcga-18-3407-01	nonsense_mutation		0	-0.493	0.622	1	1.23679	1.24449	0.481	0.846	0.846
PER3	period circadian clock 3 [Source:HGNC Symbol;Acc:8847]	tcga-18-3407-01	missense_mutation		0	-0.386	0.7	1	1.26321	1.26293	0.241	0.846	0.846
PHF8	PHD finger protein 8 [Source:HGNC Symbol;Acc:20672]	tcga-18-3407-01		0.155	1	-0.114	0.909	1	1.27172	1.25018	0.402	0.846	0.846
PIM3	pim-3 oncogene [Source:HGNC Symbol;Acc:19310]	tcga-18-3407-01	missense_mutation		0	-0.217	0.828	1	1.23776	1.26471	0.222	0.846	0.846
PLD3	phospholipase D family, member 3 [Source:HGNC Symbol;Acc:17158]	tcga-18-3407-01	missense_mutation		0	-0.962	0.336	1	1.21449	1.23885	0.561	0.846	0.846
PLXNB3	plexin B3 [Source:HGNC Symbol;Acc:9105]	tcga-18-3407-01	missense_mutation		0	-0.425	0.671	1	1.27972	1.263	0.24	0.846	0.846
PPARGC1B	peroxisome proliferator-activated receptor gamma, coactivator 1 beta [Source:HGNC Symbol;Acc:30022]	tcga-18-3407-01	nonsense_mutation		0	-0.574	0.566	1	1.24087	1.26856	0.183	0.846	0.846
PPEF2	protein phosphatase, EF-hand calcium binding domain 2 [Source:HGNC Symbol;Acc:9244]	tcga-18-3407-01	nonsense_mutation		0	-0.406	0.685	1	1.22739	1.24475	0.478	0.846	0.846
PPP1R3A	protein phosphatase 1, regulatory subunit 3A [Source:HGNC Symbol;Acc:9291]	tcga-18-3407-01	missense_mutation		0	-0.639	0.523	1	1.25391	1.24341	0.497	0.846	0.846
PPP1R3B	protein phosphatase 1, regulatory subunit 3B [Source:HGNC Symbol;Acc:14942]	tcga-18-3407-01	silent		0	-0.415	0.678	1	1.2537	1.24999	0.404	0.846	0.846
PSG2	pregnancy specific beta-1-glycoprotein 2 [Source:HGNC Symbol;Acc:9519]	tcga-18-3407-01	missense_mutation		0	-0.28	0.779	1	1.24458	1.26264	0.244	0.846	0.846
RALGAPA2	Ral GTPase activating protein, alpha subunit 2 (catalytic) [Source:HGNC Symbol;Acc:16207]	tcga-18-3407-01	missense_mutation		0	-0.266	0.791	1	1.24176	1.2443	0.484	0.846	0.846
RBFOX1	RNA binding protein, fox-1 homolog (C. elegans) 1 [Source:HGNC Symbol;Acc:18222]	tcga-18-3407-01	missense_mutation		0	-0.966	0.334	1	1.23249	1.25945	0.281	0.846	0.846
RHBDD2	rhomboid domain containing 2 [Source:HGNC Symbol;Acc:23082]	tcga-18-3407-01		0.103	0	-0.307	0.759	1	1.24116	1.24416	0.486	0.846	0.846
RPRD2	regulation of nuclear pre-mRNA domain containing 2 [Source:HGNC Symbol;Acc:29039]	tcga-18-3407-01	missense_mutation		0	-0.924	0.355	1	1.23318	1.2529	0.365	0.846	0.846
SCAF11	SR-related CTD-associated factor 11 [Source:HGNC Symbol;Acc:10784]	tcga-18-3407-01	silent		0	-0.607	0.544	1	1.25075	1.23631	0.596	0.846	0.846
SEC14L1	SEC14-like 1 (S. cerevisiae) [Source:HGNC Symbol;Acc:10698]	tcga-18-3407-01	missense_mutation		0	-0.343	0.732	1	1.22903	1.2395	0.552	0.846	0.846
SEMA6B	sema domain, transmembrane domain (TM), and cytoplasmic domain, (semaphorin) 6B [Source:HGNC Symbol;Acc:10739]	tcga-18-3407-01	missense_mutation		0	-0.177	0.859	1	1.23046	1.24202	0.516	0.846	0.846
SLC15A2	solute carrier family 15 (oligopeptide transporter), member 2 [Source:HGNC Symbol;Acc:10921]	tcga-18-3407-01	missense_mutation		0	-0.62	0.535	1	1.23221	1.23548	0.608	0.846	0.846
SLFN11	schlafen family member 11 [Source:HGNC Symbol;Acc:26633]	tcga-18-3407-01	missense_mutation		0	-0.343	0.732	1	1.24911	1.24643	0.454	0.846	0.846
SLIT2	slit homolog 2 (Drosophila) [Source:HGNC Symbol;Acc:11086]	tcga-18-3407-01	nonsense_mutation		0	-0.639	0.523	1	1.25756	1.26396	0.23	0.846	0.846			*
SNTB1	syntrophin, beta 1 (dystrophin-associated protein A1, 59kDa, basic component 1) [Source:HGNC Symbol;Acc:11168]	tcga-18-3407-01	silent		0	-0.493	0.622	1	1.30348	1.26828	0.186	0.846	0.846
SV2A	synaptic vesicle glycoprotein 2A [Source:HGNC Symbol;Acc:20566]	tcga-18-3407-01	missense_mutation		0	-0.863	0.388	1	1.30939	1.27036	0.167	0.846	0.846
TCEAL2	transcription elongation factor A (SII)-like 2 [Source:HGNC Symbol;Acc:29818]	tcga-18-3407-01	nonsense_mutation		0	-0.376	0.707	1	1.22421	1.25137	0.385	0.846	0.846
TMEFF2	transmembrane protein with EGF-like and two follistatin-like domains 2 [Source:HGNC Symbol;Acc:11867]	tcga-18-3407-01		-0.002	0	-0.266	0.791	1	1.23876	1.25602	0.324	0.846	0.846
TMEM131L		tcga-18-3407-01	silent		0	-0.319	0.75	1	1.22377	1.26688	0.2	0.846	0.846
TMEM133	transmembrane protein 133 [Source:HGNC Symbol;Acc:24033]	tcga-18-3407-01		-0.069	0	-0.153	0.878	1	1.23211	1.24255	0.509	0.846	0.846
TMEM135	transmembrane protein 135 [Source:HGNC Symbol;Acc:26167]	tcga-18-3407-01	missense_mutation		0	-0.234	0.815	1	1.23277	1.25856	0.292	0.846	0.846
TMIGD2	transmembrane and immunoglobulin domain containing 2 [Source:HGNC Symbol;Acc:28324]	tcga-18-3407-01		1.158	0	-0.0885	0.929	1	1.23283	1.23765	0.578	0.846	0.846
TOX	thymocyte selection-associated high mobility group box [Source:HGNC Symbol;Acc:18988]	tcga-18-3407-01	nonsense_mutation		0	-0.25	0.802	1	1.23608	1.2394	0.553	0.846	0.846
VPS13D	vacuolar protein sorting 13 homolog D (S. cerevisiae) [Source:HGNC Symbol;Acc:23595]	tcga-18-3407-01	missense_mutation		0	-0.217	0.828	1	1.25319	1.23803	0.572	0.846	0.846
VSTM1	V-set and transmembrane domain containing 1 [Source:HGNC Symbol;Acc:29455]	tcga-18-3407-01	missense_mutation		0	-0.153	0.878	1	1.22881	1.23835	0.568	0.846	0.846
ZFHX4	zinc finger homeobox 4 [Source:HGNC Symbol;Acc:30939]	tcga-18-3407-01	missense_mutation		0	-0.434	0.664	1	1.27766	1.2486	0.423	0.846	0.846
ZFR2	zinc finger RNA binding protein 2 [Source:HGNC Symbol;Acc:29189]	tcga-18-3407-01		0.844	0	-0.125	0.9	1	1.23258	1.23804	0.572	0.846	0.846
ZKSCAN2	zinc finger with KRAB and SCAN domains 2 [Source:HGNC Symbol;Acc:25677]	tcga-18-3407-01	missense_mutation		0	-0.217	0.828	1	1.24733	1.24382	0.491	0.846	0.846
ZNF225	zinc finger protein 225 [Source:HGNC Symbol;Acc:13018]	tcga-18-3407-01	nonsense_mutation		0	-0.234	0.815	1	1.24518	1.25668	0.316	0.846	0.846
ZNF329	zinc finger protein 329 [Source:HGNC Symbol;Acc:14209]	tcga-18-3407-01	silent		0	-0.802	0.423	1	1.25831	1.24224	0.513	0.846	0.846
ZNF493	zinc finger protein 493 [Source:HGNC Symbol;Acc:23708]	tcga-18-3407-01	nonsense_mutation		0	-0.25	0.802	1	1.22787	1.23778	0.576	0.846	0.846
ZNF749	zinc finger protein 749 [Source:HGNC Symbol;Acc:32783]	tcga-18-3407-01	missense_mutation		0	-0.125	0.9	1	1.22843	1.23804	0.572	0.846	0.846
ZNF804A	zinc finger protein 804A [Source:HGNC Symbol;Acc:21711]	tcga-18-3407-01		0.091	0	-0.153	0.878	1	1.23062	1.24361	0.494	0.846	0.846
DRC1	dynein regulatory complex subunit 1 homolog (Chlamydomonas) [Source:HGNC Symbol;Acc:24245]	tcga-18-3407-01	missense_mutation		0	-0.153	0.878	1	1.24836	1.23518	0.612	0.847	0.847
LRRIQ3	leucine-rich repeats and IQ motif containing 3 [Source:HGNC Symbol;Acc:28318]	tcga-18-3407-01		-0.066	0	-0.177	0.859	1	1.2333	1.23501	0.614	0.847	0.847
CHTOP	chromatin target of PRMT1 [Source:HGNC Symbol;Acc:24511]	tcga-18-3407-01	missense_mutation		1	0.0694	0.945	0.972	1.2292	1.23019	0.678	0.873	0.8486
ZAN	zonadhesin [Source:HGNC Symbol;Acc:12857]	tcga-18-3407-01	silent		0	-0.125	0.9	1	1.2321	1.23382	0.63	0.851	0.851
HYAL4	hyaluronoglucosaminidase 4 [Source:HGNC Symbol;Acc:5323]	tcga-18-3407-01	missense_mutation		0	-0.125	0.9	1	1.24323	1.23298	0.641	0.855	0.855
ZNF675	zinc finger protein 675 [Source:HGNC Symbol;Acc:30768]	tcga-18-3407-01		1.017	0	-0.217	0.828	1	1.24268	1.233	0.641	0.855	0.855
CCBP2		tcga-18-3407-01	missense_mutation		0	-0.0885	0.929	1	1.23485	1.23245	0.648	0.857	0.857
FAM19A2	family with sequence similarity 19 (chemokine (C-C motif)-like), member A2 [Source:HGNC Symbol;Acc:21589]	tcga-18-3407-01		-0.262	0	-0.125	0.9	1	1.22509	1.23242	0.649	0.857	0.857
PPP2R4	protein phosphatase 2A activator, regulatory subunit 4 [Source:HGNC Symbol;Acc:9308]	tcga-18-3407-01	missense_mutation		2	0.621	0.535	0.967	1.2601	1.22779	0.708	0.888	0.8587
FHIT	fragile histidine triad [Source:HGNC Symbol;Acc:3701]	tcga-18-3407-01		-0.217	0	-0.797	0.426	1	1.23196	1.23154	0.66	0.863	0.863
FMO5	flavin containing monooxygenase 5 [Source:HGNC Symbol;Acc:3773] ::OR:: Dimethylaniline monooxygenase [N-oxide-forming] 5 [Source:UniProtKB/TrEMBL;Acc:E9PP51]	tcga-18-3407-01	silent		0	-0.872	0.383	1	1.23955	1.23109	0.666	0.866	0.866
PEAR1	platelet endothelial aggregation receptor 1 [Source:HGNC Symbol;Acc:33631]	tcga-18-3407-01	nonsense_mutation		0	-0.234	0.815	1	1.22866	1.23015	0.678	0.873	0.873
SOWAHB	sosondowah ankyrin repeat domain family member B [Source:HGNC Symbol;Acc:32958]	tcga-18-3407-01	missense_mutation		0	-0.0885	0.929	1	1.22951	1.22969	0.684	0.876	0.876
CA10	carbonic anhydrase X [Source:HGNC Symbol;Acc:1369]	tcga-18-3407-01	silent		0	-0.802	0.423	1	1.28158	1.22952	0.686	0.877	0.877
ZFAND2B	zinc finger, AN1-type domain 2B [Source:HGNC Symbol;Acc:25206]	tcga-18-3407-01	splice_site		0	-0.234	0.815	1	1.22497	1.22951	0.686	0.877	0.877
SMYD3	SET and MYND domain containing 3 [Source:HGNC Symbol;Acc:15513]	tcga-18-3407-01		0.461	1	0.0363	0.971	0.985	1.20204	1.22682	0.719	0.896	0.8826
KAT7	K(lysine) acetyltransferase 7 [Source:HGNC Symbol;Acc:17016]	tcga-18-3407-01	splice_site		5	-0.0936	0.925	1	1.22632	1.22827	0.702	0.885	0.885
GLMN	glomulin, FKBP associated protein [Source:HGNC Symbol;Acc:14373]	tcga-18-3407-01	missense_mutation		1	0.0778	0.938	0.969	1.22308	1.22424	0.749	0.916	0.8876
SH3GL1	SH3-domain GRB2-like 1 [Source:HGNC Symbol;Acc:10830]	tcga-18-3407-01	nonsense_mutation		5	-0.437	0.662	1	1.21719	1.22687	0.719	0.895	0.895
ZNF184	zinc finger protein 184 [Source:HGNC Symbol;Acc:12975]	tcga-18-3407-01		0.089	0	-0.787	0.431	1	1.22603	1.22561	0.734	0.906	0.906
ZNF91	zinc finger protein 91 [Source:HGNC Symbol;Acc:13166]	tcga-18-3407-01		1.247	1	0.671	0.502	0.967	1.245	1.21882	0.807	0.953	0.9216
PAPOLB	poly(A) polymerase beta (testis specific) [Source:HGNC Symbol;Acc:15970]	tcga-18-3407-01	missense_mutation		1	-0.195	0.845	1	1.2373	1.22357	0.757	0.922	0.922
HUWE1	HECT, UBA and WWE domain containing 1, E3 ubiquitin protein ligase [Source:HGNC Symbol;Acc:30892] ::OR:: E3 ubiquitin-protein ligase HUWE1; HECT, UBA and WWE domain containing 1 [Source:UniProtKB/TrEMBL;Acc:Q5H963]	tcga-18-3407-01		0.154	7	0.957	0.338	0.967	1.28359	1.21149	0.87	0.995	0.9622
EFTUD2	elongation factor Tu GTP binding domain containing 2 [Source:HGNC Symbol;Acc:30858]	tcga-18-3407-01	nonsense_mutation		8	0.134	0.893	0.967	1.21151	1.18583	0.979	1	0.967
TTLL12	tubulin tyrosine ligase-like family, member 12 [Source:HGNC Symbol;Acc:28974]	tcga-18-3407-01	missense_mutation		5	0.475	0.635	0.967	1.18667	1.18513	0.98	1	0.967
DEPDC5	DEP domain containing 5 [Source:HGNC Symbol;Acc:18423]	tcga-18-3407-01		-0.142	0	-0.613	0.54	1	1.24788	1.21345	0.855	0.985	0.985
CNOT4	CCR4-NOT transcription complex, subunit 4 [Source:HGNC Symbol;Acc:7880]	tcga-18-3407-01	nonsense_mutation		1	-1.22	0.223	1	1.26678	1.21342	0.855	0.986	0.986
CWC25	CWC25 spliceosome-associated protein homolog (S. cerevisiae) [Source:HGNC Symbol;Acc:25989]	tcga-18-3407-01	nonsense_mutation		2	-0.177	0.86	1	1.21579	1.21203	0.866	0.992	0.992
EGLN1	egl-9 family hypoxia-inducible factor 1 [Source:HGNC Symbol;Acc:1232]	tcga-18-3407-01		0.322	0	-1.01	0.313	1	1.19453	1.21108	0.873	0.997	0.997
AK3	adenylate kinase 3 [Source:HGNC Symbol;Acc:17376]	tcga-18-3407-01		-1.493	1	-1.59	0.113	1	1.1744	1.18704	0.977	1	1
AQR	aquarius intron-binding spliceosomal factor [Source:HGNC Symbol;Acc:29513]	tcga-18-3407-01	missense_mutation		2	-1.11	0.268	1	1.20016	1.18354	0.983	1	1
CCT3	chaperonin containing TCP1, subunit 3 (gamma) [Source:HGNC Symbol;Acc:1616]	tcga-18-3407-01	silent		12	-0.805	0.421	1	1.13839	1.17626	0.991	1	1
DHX29	DEAH (Asp-Glu-Ala-His) box polypeptide 29 [Source:HGNC Symbol;Acc:15815]	tcga-18-3407-01	silent		1	-1.2	0.23	1	1.20043	1.19559	0.955	1	1
DRG1	developmentally regulated GTP binding protein 1 [Source:HGNC Symbol;Acc:3029]	tcga-18-3407-01		-0.107	4	-1.57	0.116	1	1.12257	1.15115	0.999	1	1
HMGB2	high mobility group box 2 [Source:HGNC Symbol;Acc:5000]	tcga-18-3407-01	missense_mutation		7	-0.969	0.333	1	1.18186	1.19528	0.956	1	1
HTR1E	5-hydroxytryptamine (serotonin) receptor 1E, G protein-coupled [Source:HGNC Symbol;Acc:5291]	tcga-18-3407-01	missense_mutation		0	-0.56	0.575	1	1.21113	1.20551	0.91	1	1
LARP1B	La ribonucleoprotein domain family, member 1B [Source:HGNC Symbol;Acc:24704]	tcga-18-3407-01		-0.482	1	-0.335	0.738	1	1.21424	1.17308	0.994	1	1
MRPS5	mitochondrial ribosomal protein S5 [Source:HGNC Symbol;Acc:14498]	tcga-18-3407-01		0.091	1	-0.374	0.708	1	1.14983	1.13258	1	1	1
NUCB2	nucleobindin 2 [Source:HGNC Symbol;Acc:8044]	tcga-18-3407-01	missense_mutation		0	-1.01	0.311	1	1.20499	1.20215	0.928	1	1
OR4D11	olfactory receptor, family 4, subfamily D, member 11 [Source:HGNC Symbol;Acc:15174]	tcga-18-3407-01		-0.081	0	-0.343	0.732	1	1.22755				1
PMM1	phosphomannomutase 1 [Source:HGNC Symbol;Acc:9114]	tcga-18-3407-01	nonsense_mutation		1	-1.63	0.104	1	1.14667	1.17004	0.995	1	1
POLR2B	polymerase (RNA) II (DNA directed) polypeptide B, 140kDa [Source:HGNC Symbol;Acc:9188]	tcga-18-3407-01		-1.353	14	-1.06	0.29	1	1.19473	1.19073	0.969	1	1
SLC25A12	solute carrier family 25 (aspartate/glutamate carrier), member 12 [Source:HGNC Symbol;Acc:10982]	tcga-18-3407-01	silent		0	-1.59	0.111	1	1.21508	1.19235	0.965	1	1
SMG6	SMG6 nonsense mediated mRNA decay factor [Source:HGNC Symbol;Acc:17809]	tcga-18-3407-01	missense_mutation		0	-1.11	0.269	1	1.17587	1.12144	1	1	1
TAP1	transporter 1, ATP-binding cassette, sub-family B (MDR/TAP) [Source:HGNC Symbol;Acc:43]	tcga-18-3407-01	missense_mutation		1	-0.107	0.914	1	1.25232	1.2089	0.888	1	1
WAPAL	wings apart-like homolog (Drosophila) [Source:HGNC Symbol;Acc:23293]	tcga-18-3407-01	missense_mutation		1	-1.08	0.282	1	1.21246	1.20551	0.91	1	1
MYH8	myosin, heavy chain 8, skeletal muscle, perinatal [Source:HGNC Symbol;Acc:7578]	tcga-18-3408-01	missense_mutation		2	0.634	0.526	0.967	1.4122	1.39863	1.65e-08	1.36e-05	1.315e-05
USH2A	Usher syndrome 2A (autosomal recessive, mild) [Source:HGNC Symbol;Acc:12601]	tcga-18-3408-01	missense_mutation		1	4.81	1.53e-06	0.000312	1.4249	1.32284	0.00232	0.0805	2.512e-05
SLC5A1	solute carrier family 5 (sodium/glucose cotransporter), member 1 [Source:HGNC Symbol;Acc:11036]	tcga-18-3408-01	silent		7	2.11	0.0351	0.481	1.32335	1.35891	1.95e-05	0.00138	0.0006638
RYR1	ryanodine receptor 1 (skeletal) [Source:HGNC Symbol;Acc:10483]	tcga-18-3408-01	missense_mutation		3	0.774	0.439	0.967	1.354	1.36155	1.29e-05	0.000988	0.0009554		*	*
TRDN	triadin [Source:HGNC Symbol;Acc:12261]	tcga-18-3408-01	silent		3	1.61	0.107	0.839	1.36764	1.3562	2.95e-05	0.00198	0.001661
LAD1	ladinin 1 [Source:HGNC Symbol;Acc:6472]	tcga-18-3408-01	missense_mutation		1	3.95	7.79e-05	0.00694	1.24318	1.24996	0.405	0.846	0.005871
MYO1D	myosin ID [Source:HGNC Symbol;Acc:7598]	tcga-18-3408-01	missense_mutation		0	-0.837	0.403	1	1.34236	1.34063	0.000266	0.0133	0.0133
VDR	vitamin D (1,25- dihydroxyvitamin D3) receptor [Source:HGNC Symbol;Acc:12679]	tcga-18-3408-01		0.03	6	2.81	0.00491	0.141	1.32709	1.31672	0.00448	0.13	0.01833
BBC3	BCL2 binding component 3 [Source:HGNC Symbol;Acc:17868]	tcga-18-3408-01	missense_mutation		1	0.0145	0.988	0.994	1.38757	1.3333	0.000679	0.0296	0.02942
TP53	tumor protein p53 [Source:HGNC Symbol;Acc:11998]	tcga-18-3408-01	missense_mutation		21	2.26	0.024	0.386	1.31713	1.32103	0.00282	0.0927	0.03578
UHRF1	ubiquitin-like with PHD and ring finger domains 1 [Source:HGNC Symbol;Acc:12556]	tcga-18-3408-01	missense_mutation		5	3.16	0.00156	0.0638	1.26784	1.25778	0.302	0.846	0.05397
CHD2	chromodomain helicase DNA binding protein 2 [Source:HGNC Symbol;Acc:1917]	tcga-18-3408-01	missense_mutation		4	3.14	0.00169	0.0673	1.27214	1.25171	0.381	0.846	0.05694
HNF1A	HNF1 homeobox A [Source:HGNC Symbol;Acc:11621]	tcga-18-3408-01	missense_mutation		10	0.495	0.62	0.967	1.34946	1.32341	0.00217	0.0769	0.07436
HCN1	hyperpolarization activated cyclic nucleotide-gated potassium channel 1 [Source:HGNC Symbol;Acc:4845]	tcga-18-3408-01		-0.617	2	2.33	0.0196	0.343	1.30974	1.30622	0.0125	0.26	0.08918
SFN	stratifin [Source:HGNC Symbol;Acc:10773]	tcga-18-3408-01	silent		6	2.71	0.00671	0.174	1.29286	1.28423	0.0722	0.68	0.1183
TLR8	toll-like receptor 8 [Source:HGNC Symbol;Acc:15632]	tcga-18-3408-01	missense_mutation		1	2.71	0.00672	0.174	1.24942	1.23622	0.598	0.846	0.1472
BSN	bassoon presynaptic cytomatrix protein [Source:HGNC Symbol;Acc:1117]	tcga-18-3408-01	missense_mutation		1	1.72	0.0856	0.762	1.36772	1.30786	0.0107	0.234	0.1783
INHBA	inhibin, beta A [Source:HGNC Symbol;Acc:6066]	tcga-18-3408-01	missense_mutation		1	-0.194	0.846	1	1.31232	1.31057	0.0083	0.195	0.195
SLC3A1	solute carrier family 3 (amino acid transporter heavy chain), member 1 [Source:HGNC Symbol;Acc:11025]	tcga-18-3408-01	missense_mutation		4	2.4	0.0164	0.307	1.29663	1.27853	0.104	0.824	0.253
TNFRSF10B	tumor necrosis factor receptor superfamily, member 10b [Source:HGNC Symbol;Acc:11905]	tcga-18-3408-01	splice_site		1	0.519	0.603	0.967	1.29919	1.30555	0.0133	0.27	0.2611
SLC31A1	solute carrier family 31 (copper transporter), member 1 [Source:HGNC Symbol;Acc:11016]	tcga-18-3408-01		0.111	3	0.238	0.812	0.967	1.25422	1.30486	0.0142	0.281	0.2717
PTPN13	protein tyrosine phosphatase, non-receptor type 13 (APO-1/CD95 (Fas)-associated phosphatase) [Source:HGNC Symbol;Acc:9646]	tcga-18-3408-01	missense_mutation		1	-0.475	0.635	1	1.34062	1.30491	0.0141	0.281	0.281
ZFHX4	zinc finger homeobox 4 [Source:HGNC Symbol;Acc:30939]	tcga-18-3408-01	silent		1	2.33	0.0196	0.342	1.27766	1.2486	0.423	0.846	0.2893
GJC1	gap junction protein, gamma 1, 45kDa [Source:HGNC Symbol;Acc:4280]	tcga-18-3408-01	missense_mutation		1	2.16	0.031	0.448	1.3633	1.28413	0.0727	0.683	0.306
CREBBP	CREB binding protein [Source:HGNC Symbol;Acc:2348]	tcga-18-3408-01	missense_mutation		6	0.809	0.418	0.967	1.28432	1.30208	0.0181	0.328	0.3172
PGR	progesterone receptor [Source:HGNC Symbol;Acc:8910]	tcga-18-3408-01		-0.028	2	-0.213	0.831	1	1.34497	1.30193	0.0184	0.33	0.33
FOXP1	forkhead box P1 [Source:HGNC Symbol;Acc:3823]	tcga-18-3408-01	frame_shift_del		2	1.95	0.0515	0.593	1.30094	1.28151	0.0865	0.746	0.4424
SLC9A3	solute carrier family 9, subfamily A (NHE3, cation proton antiporter 3), member 3 [Source:HGNC Symbol;Acc:11073]	tcga-18-3408-01	missense_mutation		3	1.53	0.125	0.897	1.29588	1.29302	0.0382	0.508	0.4557
MKL1	megakaryoblastic leukemia (translocation) 1 [Source:HGNC Symbol;Acc:14334]	tcga-18-3408-01	missense_mutation		0	-0.495	0.621	1	1.25002	1.29472	0.0335	0.472	0.472
MAP3K13	mitogen-activated protein kinase kinase kinase 13 [Source:HGNC Symbol;Acc:6852]	tcga-18-3408-01		0.702	1	1.59	0.113	0.859	1.31561	1.2873	0.0584	0.613	0.5266
PCDHB4	protocadherin beta 4 [Source:HGNC Symbol;Acc:8689]	tcga-18-3408-01	silent		0	-0.413	0.679	1	1.29405	1.28908	0.0514	0.578	0.578
PCOLCE	procollagen C-endopeptidase enhancer [Source:HGNC Symbol;Acc:8738]	tcga-18-3408-01	missense_mutation		0	-0.523	0.601	1	1.32115	1.28837	0.0541	0.591	0.591
TLR7	toll-like receptor 7 [Source:HGNC Symbol;Acc:15631]	tcga-18-3408-01	nonsense_mutation		1	1.72	0.0856	0.762	1.21041	1.23518	0.612	0.847	0.6454
MASP1	mannan-binding lectin serine peptidase 1 (C4/C2 activating component of Ra-reactive factor) [Source:HGNC Symbol;Acc:6901]	tcga-18-3408-01		0.303	0	-0.622	0.534	1	1.26445	1.28328	0.077	0.702	0.702
PDE4C	phosphodiesterase 4C, cAMP-specific [Source:HGNC Symbol;Acc:8782]	tcga-18-3408-01	missense_mutation		1	0.921	0.357	0.967	1.27205	1.28215	0.0829	0.732	0.7078
FAM120C	family with sequence similarity 120C [Source:HGNC Symbol;Acc:16949]	tcga-18-3408-01	missense_mutation		1	1.59	0.113	0.859	1.25984	1.23872	0.563	0.846	0.7267
CDH23	cadherin-related 23 [Source:HGNC Symbol;Acc:13733]	tcga-18-3408-01	missense_mutation		0	-0.512	0.609	1	1.30379	1.28077	0.0907	0.766	0.766
KIF13B	kinesin family member 13B [Source:HGNC Symbol;Acc:14405]	tcga-18-3408-01	missense_mutation		2	1.51	0.13	0.911	1.27354	1.24869	0.422	0.846	0.7707
DNMT1	DNA (cytosine-5-)-methyltransferase 1 [Source:HGNC Symbol;Acc:2976]	tcga-18-3408-01	missense_mutation		5	1.5	0.135	0.924	1.24882	1.26106	0.262	0.846	0.7817
AKR1D1	aldo-keto reductase family 1, member D1 [Source:HGNC Symbol;Acc:388]	tcga-18-3408-01	missense_mutation		1	0.793	0.428	0.967	1.29373	1.27834	0.106	0.831	0.8036
ANKRD34A	ankyrin repeat domain 34A [Source:HGNC Symbol;Acc:27639]	tcga-18-3408-01	missense_mutation		1	1.44	0.149	0.961	1.27912	1.2384	0.567	0.846	0.813
ADCY2	adenylate cyclase 2 (brain) [Source:HGNC Symbol;Acc:233]	tcga-18-3408-01	missense_mutation		2	1.44	0.15	0.962	1.26465	1.24914	0.416	0.846	0.8139
AOC2	amine oxidase, copper containing 2 (retina-specific) [Source:HGNC Symbol;Acc:549]	tcga-18-3408-01	silent		2	1.16	0.246	0.967	1.26789	1.24121	0.528	0.846	0.8181
BCOR	BCL6 corepressor [Source:HGNC Symbol;Acc:20893]	tcga-18-3408-01	missense_mutation		1	0.144	0.885	0.967	1.29851	1.27336	0.142	0.846	0.8181
HLA-DPA1	major histocompatibility complex, class II, DP alpha 1 [Source:HGNC Symbol;Acc:4938]	tcga-18-3408-01	missense_mutation		2	0.784	0.433	0.967	1.25081	1.24966	0.409	0.846	0.8181
KAT6A	K(lysine) acetyltransferase 6A [Source:HGNC Symbol;Acc:13013]	tcga-18-3408-01	missense_mutation		2	1.26	0.208	0.967	1.2926	1.27586	0.123	0.846	0.8181
KIF3A	kinesin family member 3A [Source:HGNC Symbol;Acc:6319]	tcga-18-3408-01	missense_mutation		2	0.792	0.429	0.967	1.25302	1.25531	0.333	0.846	0.8181
KLC2	kinesin light chain 2 [Source:HGNC Symbol;Acc:20716]	tcga-18-3408-01	missense_mutation		2	0.954	0.34	0.967	1.23412	1.2612	0.261	0.846	0.8181
LRRC49	leucine rich repeat containing 49 [Source:HGNC Symbol;Acc:25965]	tcga-18-3408-01		0.106	1	0.968	0.333	0.967	1.275	1.2598	0.277	0.846	0.8181
ROR1	receptor tyrosine kinase-like orphan receptor 1 [Source:HGNC Symbol;Acc:10256]	tcga-18-3408-01		-0.595	1	0.366	0.715	0.967	1.28555	1.27315	0.143	0.846	0.8181
ALCAM	activated leukocyte cell adhesion molecule [Source:HGNC Symbol;Acc:400]	tcga-18-3408-01		-0.355	0	-0.392	0.695	1	1.23907	1.2787	0.103	0.819	0.819
UGT1A1	UDP glucuronosyltransferase 1 family, polypeptide A1 [Source:HGNC Symbol;Acc:12530]	tcga-18-3408-01	missense_mutation		2	0.962	0.336	0.967	1.26246	1.23113	0.666	0.865	0.8365
ADAM21	ADAM metallopeptidase domain 21 [Source:HGNC Symbol;Acc:200]	tcga-18-3408-01	missense_mutation		0	-0.447	0.655	1	1.24521	1.2415	0.524	0.846	0.846
ARL13A	ADP-ribosylation factor-like 13A [Source:HGNC Symbol;Acc:31709]	tcga-18-3408-01	missense_mutation		0	-0.107	0.915	1	1.22509	1.23804	0.572	0.846	0.846
BPIFB4	BPI fold containing family B, member 4 [Source:HGNC Symbol;Acc:16179]	tcga-18-3408-01	silent		0	-0.0755	0.94	1	1.25541	1.23962	0.55	0.846	0.846
C17ORF97		tcga-18-3408-01	missense_mutation		0	-0.0755	0.94	1	1.23203	1.23765	0.578	0.846	0.846
CACNA1I	calcium channel, voltage-dependent, T type, alpha 1I subunit [Source:HGNC Symbol;Acc:1396]	tcga-18-3408-01	silent		0	-0.338	0.736	1	1.26171	1.26266	0.244	0.846	0.846
CALN1	calneuron 1 [Source:HGNC Symbol;Acc:13248]	tcga-18-3408-01		0.558	0	-0.346	0.729	1	1.23321	1.24625	0.456	0.846	0.846
CCDC111		tcga-18-3408-01	missense_mutation		0	-0.169	0.866	1	1.23272	1.23619	0.598	0.846	0.846
CCDC38	coiled-coil domain containing 38 [Source:HGNC Symbol;Acc:26843]	tcga-18-3408-01	missense_mutation		0	-0.107	0.915	1	1.23682	1.23804	0.572	0.846	0.846
CDX4	caudal type homeobox 4 [Source:HGNC Symbol;Acc:1808]	tcga-18-3408-01	missense_mutation		0	-0.338	0.736	1	1.22814	1.25458	0.343	0.846	0.846
CLDN11	claudin 11 [Source:HGNC Symbol;Acc:8514]	tcga-18-3408-01		2.764	0	-0.239	0.811	1	1.22983	1.26142	0.258	0.846	0.846
DLGAP2	discs, large (Drosophila) homolog-associated protein 2 [Source:HGNC Symbol;Acc:2906]	tcga-18-3408-01	missense_mutation		0	-0.483	0.629	1	1.33769	1.2765	0.118	0.846	0.846
DNAAF1	dynein, axonemal, assembly factor 1 [Source:HGNC Symbol;Acc:30539]	tcga-18-3408-01	nonsense_mutation		0	-0.169	0.866	1	1.23353	1.23883	0.561	0.846	0.846
FAM171A1	family with sequence similarity 171, member A1 [Source:HGNC Symbol;Acc:23522]	tcga-18-3408-01	missense_mutation		0	-0.239	0.811	1	1.23939	1.25985	0.277	0.846	0.846
FAM221B	family with sequence similarity 221, member B [Source:HGNC Symbol;Acc:30762]	tcga-18-3408-01	missense_mutation		0	-0.282	0.778	1	1.2464	1.24637	0.455	0.846	0.846
FAT4	FAT atypical cadherin 4 [Source:HGNC Symbol;Acc:23109]	tcga-18-3408-01	missense_mutation		0	-0.385	0.7	1	1.23657	1.24443	0.482	0.846	0.846
GALNT8	UDP-N-acetyl-alpha-D-galactosamine:polypeptide N-acetylgalactosaminyltransferase 8 (GalNAc-T8) [Source:HGNC Symbol;Acc:4130]	tcga-18-3408-01	missense_mutation		0	-0.44	0.66	1	1.35438	1.25648	0.318	0.846	0.846
GLB1L2	galactosidase, beta 1-like 2 [Source:HGNC Symbol;Acc:25129]	tcga-18-3408-01	silent		0	-0.385	0.7	1	1.25406	1.25298	0.364	0.846	0.846
HEXDC	hexosaminidase (glycosyl hydrolase family 20, catalytic domain) containing [Source:HGNC Symbol;Acc:26307]	tcga-18-3408-01		0.012	0	-0.272	0.786	1	1.22745	1.23863	0.564	0.846	0.846
HOOK2	hook microtubule-tethering protein 2 [Source:HGNC Symbol;Acc:19885]	tcga-18-3408-01	missense_mutation		0	-0.909	0.363	1	1.23723	1.2589	0.288	0.846	0.846
IL1RAPL2	interleukin 1 receptor accessory protein-like 2 [Source:HGNC Symbol;Acc:5997]	tcga-18-3408-01	frame_shift_ins	0.588	0	-0.2	0.842	1	1.26171	1.23836	0.568	0.846	0.846
IMPACT	impact RWD domain protein [Source:HGNC Symbol;Acc:20387]	tcga-18-3408-01	missense_mutation		0	-0.523	0.601	1	1.2349	1.23697	0.587	0.846	0.846
INTS5	integrator complex subunit 5 [Source:HGNC Symbol;Acc:29352]	tcga-18-3408-01	silent		0	-1.01	0.313	1	1.21059	1.24437	0.483	0.846	0.846
JAKMIP3	Janus kinase and microtubule interacting protein 3 [Source:HGNC Symbol;Acc:23523]	tcga-18-3408-01	silent		0	-0.107	0.915	1	1.24373	1.24873	0.422	0.846	0.846
KIAA1109	KIAA1109 [Source:HGNC Symbol;Acc:26953]	tcga-18-3408-01	silent		0	-0.151	0.88	1	1.24297	1.25499	0.337	0.846	0.846
KLK11	kallikrein-related peptidase 11 [Source:HGNC Symbol;Acc:6359]	tcga-18-3408-01	frame_shift_ins		0	-0.385	0.7	1	1.26687	1.25482	0.339	0.846	0.846
KRTAP12-2	keratin associated protein 12-2 [Source:HGNC Symbol;Acc:20530]	tcga-18-3408-01	silent		0	-0.813	0.416	1	1.20831	1.24283	0.505	0.846	0.846
LHFPL1	lipoma HMGIC fusion partner-like 1 [Source:HGNC Symbol;Acc:6587]	tcga-18-3408-01		0.283	0	-0.261	0.794	1	1.25155	1.24513	0.472	0.846	0.846
LMF1	lipase maturation factor 1 [Source:HGNC Symbol;Acc:14154]	tcga-18-3408-01		0.082	0	-0.362	0.717	1	1.2376	1.27103	0.161	0.846	0.846
LRRC6	leucine rich repeat containing 6 [Source:HGNC Symbol;Acc:16725]	tcga-18-3408-01	missense_mutation		0	-0.282	0.778	1	1.24219	1.24784	0.434	0.846	0.846
MED16	mediator complex subunit 16 [Source:HGNC Symbol;Acc:17556]	tcga-18-3408-01	missense_mutation		1	-0.0307	0.975	1	1.25925	1.26177	0.254	0.846	0.846
MIER3	mesoderm induction early response 1, family member 3 [Source:HGNC Symbol;Acc:26678]	tcga-18-3408-01	missense_mutation		0	-0.292	0.77	1	1.24713	1.23606	0.6	0.846	0.846
NEK8	NIMA-related kinase 8 [Source:HGNC Symbol;Acc:13387]	tcga-18-3408-01	nonsense_mutation		0	-0.534	0.594	1	1.22622	1.24455	0.48	0.846	0.846
NEXMIF		tcga-18-3408-01	missense_mutation		0	-0.131	0.896	1	1.232	1.23835	0.568	0.846	0.846
NLRP7	NLR family, pyrin domain containing 7 [Source:HGNC Symbol;Acc:22947]	tcga-18-3408-01	silent		0	-0.0755	0.94	1	1.22951	1.23765	0.578	0.846	0.846
NOVA1	neuro-oncological ventral antigen 1 [Source:HGNC Symbol;Acc:7886]	tcga-18-3408-01		0.153	0	-0.489	0.625	1	1.2354	1.25452	0.343	0.846	0.846
OGFOD3	2-oxoglutarate and iron-dependent oxygenase domain containing 3 [Source:HGNC Symbol;Acc:26174]	tcga-18-3408-01		-2.265	0	-0.261	0.794	1	1.23961	1.24961	0.409	0.846	0.846
OR10A4	olfactory receptor, family 10, subfamily A, member 4 [Source:HGNC Symbol;Acc:15130]	tcga-18-3408-01		0.023	0	-0.385	0.7	1	1.23207	1.24013	0.543	0.846	0.846
OR4P4	olfactory receptor, family 4, subfamily P, member 4 [Source:HGNC Symbol;Acc:15180]	tcga-18-3408-01	silent		0	-0.377	0.706	1	1.22673	1.24252	0.509	0.846	0.846
PBX1	pre-B-cell leukemia homeobox 1 [Source:HGNC Symbol;Acc:8632]	tcga-18-3408-01	silent		2	-0.548	0.584	1	1.29097	1.27684	0.116	0.846	0.846
PCLO	piccolo presynaptic cytomatrix protein [Source:HGNC Symbol;Acc:13406]	tcga-18-3408-01	missense_mutation		0	-0.226	0.821	1	1.23931	1.24433	0.484	0.846	0.846		*
PDE4DIP	phosphodiesterase 4D interacting protein [Source:HGNC Symbol;Acc:15580] ::OR:: Phosphodiesterase 4D interacting protein [Source:UniProtKB/TrEMBL;Acc:I1VE15]	tcga-18-3408-01	missense_mutation		0	-0.732	0.464	1	1.21747	1.26457	0.223	0.846	0.846
PKDCC	protein kinase domain containing, cytoplasmic [Source:HGNC Symbol;Acc:25123]	tcga-18-3408-01		-0.652	0	-0.107	0.915	1	1.22509	1.23564	0.605	0.846	0.846
PLD4	phospholipase D family, member 4 [Source:HGNC Symbol;Acc:23792]	tcga-18-3408-01	missense_mutation		0	-0.622	0.534	1	1.2412	1.24112	0.529	0.846	0.846
PREX1	phosphatidylinositol-3,4,5-trisphosphate-dependent Rac exchange factor 1 [Source:HGNC Symbol;Acc:32594]	tcga-18-3408-01	missense_mutation		0	-0.44	0.66	1	1.22928	1.25297	0.364	0.846	0.846
ROBO2	roundabout, axon guidance receptor, homolog 2 (Drosophila) [Source:HGNC Symbol;Acc:10250]	tcga-18-3408-01	missense_mutation		0	-0.434	0.665	1	1.27748	1.25436	0.345	0.846	0.846
SEMA3C	sema domain, immunoglobulin domain (Ig), short basic domain, secreted, (semaphorin) 3C [Source:HGNC Symbol;Acc:10725]	tcga-18-3408-01		-0.016	0	-0.282	0.778	1	1.27308	1.25373	0.354	0.846	0.846
SERPINI1	serpin peptidase inhibitor, clade I (neuroserpin), member 1 [Source:HGNC Symbol;Acc:8943]	tcga-18-3408-01	missense_mutation		0	-0.385	0.7	1	1.24477	1.26451	0.224	0.846	0.846
SLFN11	schlafen family member 11 [Source:HGNC Symbol;Acc:26633]	tcga-18-3408-01	silent		0	-0.292	0.77	1	1.24911	1.24643	0.454	0.846	0.846
STH	saitohin [Source:HGNC Symbol;Acc:18839]	tcga-18-3408-01	silent		0	-0.302	0.763	1	1.23284	1.24133	0.526	0.846	0.846
STK32C	serine/threonine kinase 32C [Source:HGNC Symbol;Acc:21332]	tcga-18-3408-01	missense_mutation		0	-0.282	0.778	1	1.22858	1.24218	0.514	0.846	0.846
TDRD5	tudor domain containing 5 [Source:HGNC Symbol;Acc:20614]	tcga-18-3408-01	missense_mutation		0	-0.282	0.778	1	1.26129	1.24354	0.495	0.846	0.846
TOMM34	translocase of outer mitochondrial membrane 34 [Source:HGNC Symbol;Acc:15746]	tcga-18-3408-01	splice_site		0	-0.585	0.559	1	1.23156	1.24704	0.445	0.846	0.846
TRIML1	tripartite motif family-like 1 [Source:HGNC Symbol;Acc:26698]	tcga-18-3408-01	missense_mutation		0	-0.239	0.811	1	1.23975	1.25057	0.396	0.846	0.846
UBE2Q2	ubiquitin-conjugating enzyme E2Q family member 2 [Source:HGNC Symbol;Acc:19248]	tcga-18-3408-01	missense_mutation		0	-1.24	0.214	1	1.25238	1.24524	0.471	0.846	0.846
UPK1B	uroplakin 1B [Source:HGNC Symbol;Acc:12578]	tcga-18-3408-01		-0.27	0	-0.311	0.756	1	1.22201	1.24655	0.452	0.846	0.846
VN1R5	vomeronasal 1 receptor 5 (gene/pseudogene) [Source:HGNC Symbol;Acc:19870]	tcga-18-3408-01	missense_mutation		0	-0.131	0.896	1	1.24702	1.23931	0.555	0.846	0.846
ZBBX	zinc finger, B-box domain containing [Source:HGNC Symbol;Acc:26245]	tcga-18-3408-01		1.012	0	-0.107	0.915	1	1.23099	1.23804	0.572	0.846	0.846
ZCCHC16	zinc finger, CCHC domain containing 16 [Source:HGNC Symbol;Acc:25214]	tcga-18-3408-01		0.222	0	-0.0755	0.94	1	1.23357	1.23765	0.578	0.846	0.846
ZNF683	zinc finger protein 683 [Source:HGNC Symbol;Acc:28495]	tcga-18-3408-01	silent		0	-0.185	0.853	1	1.21802	1.23579	0.603	0.846	0.846
ZNF713	zinc finger protein 713 [Source:HGNC Symbol;Acc:22043]	tcga-18-3408-01		1.278	0	-0.0755	0.94	1	1.23415	1.23765	0.578	0.846	0.846
ZXDC	ZXD family zinc finger C [Source:HGNC Symbol;Acc:28160]	tcga-18-3408-01	missense_mutation		0	-0.338	0.736	1	1.22223	1.24157	0.523	0.846	0.846
ADCK2	aarF domain containing kinase 2 [Source:HGNC Symbol;Acc:19039]	tcga-18-3408-01	silent		0	-0.302	0.763	1	1.23446	1.23448	0.621	0.849	0.849
LILRB4	leukocyte immunoglobulin-like receptor, subfamily B (with TM and ITIM domains), member 4 [Source:HGNC Symbol;Acc:6608]	tcga-18-3408-01	missense_mutation		0	-0.282	0.778	1	1.23737	1.23191	0.655	0.861	0.861
LILRB1	leukocyte immunoglobulin-like receptor, subfamily B (with TM and ITIM domains), member 1 [Source:HGNC Symbol;Acc:6605]	tcga-18-3408-01		0.037	0	-0.37	0.712	1	1.21971	1.23112	0.666	0.865	0.865
DNAAF3	dynein, axonemal, assembly factor 3 [Source:HGNC Symbol;Acc:30492]	tcga-18-3408-01	missense_mutation		0	-0.131	0.896	1	1.23124	1.23081	0.67	0.868	0.868
BRF1	BRF1, RNA polymerase III transcription initiation factor 90 kDa subunit [Source:HGNC Symbol;Acc:11551]	tcga-18-3408-01	splice_site		3	0.581	0.561	0.967	1.2511	1.2264	0.724	0.899	0.8693
FOLR3	folate receptor 3 (gamma) [Source:HGNC Symbol;Acc:3795]	tcga-18-3408-01	nonsense_mutation		0	-0.151	0.88	1	1.24422	1.23008	0.679	0.873	0.873
VPS52	vacuolar protein sorting 52 homolog (S. cerevisiae) [Source:HGNC Symbol;Acc:10518]	tcga-18-3408-01	missense_mutation		0	-1.33	0.183	1	1.20946	1.22737	0.713	0.891	0.891
METTL6	methyltransferase like 6 [Source:HGNC Symbol;Acc:28343]	tcga-18-3408-01	nonsense_mutation		0	-0.555	0.579	1	1.22817	1.22638	0.725	0.899	0.899
GCFC2	GC-rich sequence DNA-binding factor 2 [Source:HGNC Symbol;Acc:1317]	tcga-18-3408-01	missense_mutation		1	0.833	0.405	0.967	1.22869	1.21856	0.809	0.955	0.9235
ZC3H3	zinc finger CCCH-type containing 3 [Source:HGNC Symbol;Acc:28972]	tcga-18-3408-01	silent		1	0.55	0.583	0.967	1.25658	1.21732	0.821	0.963	0.9312
AEBP2	AE binding protein 2 [Source:HGNC Symbol;Acc:24051]	tcga-18-3408-01	in_frame_del		0	-0.802	0.422	1	1.21356	1.2192	0.803	0.951	0.951
MCU	mitochondrial calcium uniporter [Source:HGNC Symbol;Acc:23526]	tcga-18-3408-01	in_frame_del		0	-0.59	0.556	1	1.21736	1.21851	0.81	0.956	0.956
SNRPN	small nuclear ribonucleoprotein polypeptide N [Source:HGNC Symbol;Acc:11164]	tcga-18-3408-01	frame_shift_del		8	0.669	0.503	0.967	1.17752	1.17245	0.994	1	0.967
USP13	ubiquitin specific peptidase 13 (isopeptidase T-3) [Source:HGNC Symbol;Acc:12611]	tcga-18-3408-01		0.659	0	-0.975	0.329	1	1.23123	1.21422	0.848	0.981	0.981
ACTL6A	actin-like 6A [Source:HGNC Symbol;Acc:24124]	tcga-18-3408-01	missense_mutation		6	-1.24	0.216	1	1.17602	1.19152	0.967	1	1
ATXN2	ataxin 2 [Source:HGNC Symbol;Acc:10555]	tcga-18-3408-01	missense_mutation		2	-1.06	0.288	1	1.22935	1.20524	0.911	1	1
EIF3H	eukaryotic translation initiation factor 3, subunit H [Source:HGNC Symbol;Acc:3273]	tcga-18-3408-01		0.089	3	-0.671	0.502	1	1.16796	1.15783	0.999	1	1
HYDIN	HYDIN, axonemal central pair apparatus protein [Source:HGNC Symbol;Acc:19368]	tcga-18-3408-01	missense_mutation		0	-0.185	0.853	1	1.23168				1
LSM6	LSM6 homolog, U6 small nuclear RNA associated (S. cerevisiae) [Source:HGNC Symbol;Acc:17017]	tcga-18-3408-01		0.059	5	-0.427	0.669	1	1.07907	1.15102	0.999	1	1
OR4D11	olfactory receptor, family 4, subfamily D, member 11 [Source:HGNC Symbol;Acc:15174]	tcga-18-3408-01	missense_mutation		0	-0.292	0.77	1	1.22755				1
PRPS2	phosphoribosyl pyrophosphate synthetase 2 [Source:HGNC Symbol;Acc:9465]	tcga-18-3408-01	missense_mutation		2	-1.41	0.16	1	1.15804	1.17891	0.989	1	1
SEC61G	Sec61 gamma subunit [Source:HGNC Symbol;Acc:18277]	tcga-18-3408-01		2.078	2	-1.4	0.162	1	1.0193	1.13842	1	1	1
SF3B4	splicing factor 3b, subunit 4, 49kDa [Source:HGNC Symbol;Acc:10771]	tcga-18-3408-01		0.387	5	-0.208	0.836	1	1.17181	1.20432	0.916	1	1
SRSF1	serine/arginine-rich splicing factor 1 [Source:HGNC Symbol;Acc:10780]	tcga-18-3408-01	missense_mutation		3	-0.703	0.482	1	1.20615	1.19718	0.949	1	1
TUBA3C	tubulin, alpha 3c [Source:HGNC Symbol;Acc:12408]	tcga-18-3408-01	missense_mutation,nonsense_mutation		2	-0.368	0.713	1	1.1727	1.20194	0.929	1	1
GRIN2A	glutamate receptor, ionotropic, N-methyl D-aspartate 2A [Source:HGNC Symbol;Acc:4585]	tcga-18-3409-01	missense_mutation,missense_mutation,silent	-0.047	145	11.3	1.13e-29	4.03e-25	1.44583	1.40244	7.54e-09	9.88e-06	3.982e-30
GRIN2B	glutamate receptor, ionotropic, N-methyl D-aspartate 2B [Source:HGNC Symbol;Acc:4586]	tcga-18-3409-01	silent,nonsense_mutation		146	10.2	2.11e-24	3.31e-20	1.43939	1.3927	5.35e-08	2.37e-05	7.845e-25
SLC8A3	solute carrier family 8 (sodium/calcium exchanger), member 3 [Source:HGNC Symbol;Acc:11070]	tcga-18-3409-01	silent		116	8.82	1.11e-18	5.92e-15	1.41112	1.39408	4.08e-08	2.15e-05	1.273e-19
TLN1	talin 1 [Source:HGNC Symbol;Acc:11845]	tcga-18-3409-01	missense_mutation		103	7.51	5.74e-14	1.12e-10	1.40151	1.43267	8.19e-12	4.94e-08	5.533e-18
CACNA1C	calcium channel, voltage-dependent, L type, alpha 1C subunit [Source:HGNC Symbol;Acc:1390]	tcga-18-3409-01	silent		100	8.08	6.67e-16	1.98e-12	1.41221	1.38091	4.9e-07	7.88e-05	1.56e-16
TTN	titin [Source:HGNC Symbol;Acc:12403]	tcga-18-3409-01	missense_mutation,nonsense_mutation,missense_mutation,missense_mutation,silent,silent,silent,silent,silent,missense_mutation,missense_mutation,missense_mutation,silent,silent,missense_mutation,missense_mutation,missense_mutation,missense_mutation,silent,missense_mutation,missense_mutation,missense_mutation,missense_mutation,missense_mutation,silent,missense_mutation,missense_mutation,silent,silen…		99	7.96	1.78e-15	4.89e-12	1.3962	1.3856	2.07e-07	4.63e-05	2.264e-16		*	*
NEFL	neurofilament, light polypeptide [Source:HGNC Symbol;Acc:7739]	tcga-18-3409-01	silent		107	7.88	3.38e-15	8.41e-12	1.39847	1.38986	9.26e-08	3.18e-05	2.674e-16
SLC8A1	solute carrier family 8 (sodium/calcium exchanger), member 1 [Source:HGNC Symbol;Acc:11068]	tcga-18-3409-01	missense_mutation		100	8.19	2.68e-16	8.51e-13	1.39314	1.36594	6.4e-06	0.000538	4.578e-16
CACNA1D	calcium channel, voltage-dependent, L type, alpha 1D subunit [Source:HGNC Symbol;Acc:1391]	tcga-18-3409-01	missense_mutation		98	7.81	5.85e-15	1.4e-11	1.41071	1.386	1.92e-07	4.51e-05	6.314e-16
DMD	dystrophin [Source:HGNC Symbol;Acc:2928]	tcga-18-3409-01	silent,missense_mutation,missense_mutation,silent,missense_mutation		97	7.29	3.12e-13	5.18e-10	1.42401	1.39594	2.82e-08	1.83e-05	9.479e-15
REEP1	receptor accessory protein 1 [Source:HGNC Symbol;Acc:25786]	tcga-18-3409-01	missense_mutation,missense_mutation		114	8.55	1.26e-17	5.78e-14	1.37651	1.30272	0.0172	0.315	1.821e-14
CAMK2D	calcium/calmodulin-dependent protein kinase II delta [Source:HGNC Symbol;Acc:1462]	tcga-18-3409-01	missense_mutation		121	7.14	9.46e-13	1.44e-09	1.39348	1.39222	5.88e-08	2.37e-05	3.413e-14
MYH6	myosin, heavy chain 6, cardiac muscle, alpha [Source:HGNC Symbol;Acc:7576]	tcga-18-3409-01	missense_mutation,silent		64	7.01	2.32e-12	3.18e-09	1.41491	1.39961	1.35e-08	1.28e-05	4.07e-14
AKAP9	A kinase (PRKA) anchor protein 9 [Source:HGNC Symbol;Acc:379]	tcga-18-3409-01	missense_mutation		130	6.98	2.87e-12	3.87e-09	1.40684	1.3934	4.66e-08	2.33e-05	9.017e-14
SLC24A5	solute carrier family 24 (sodium/potassium/calcium exchanger), member 5 [Source:HGNC Symbol;Acc:20611]	tcga-18-3409-01	silent		108	7.89	3.01e-15	7.63e-12	1.38656	1.33885	0.000336	0.0161	1.228e-13
RYR2	ryanodine receptor 2 (cardiac) [Source:HGNC Symbol;Acc:10484]	tcga-18-3409-01	missense_mutation,missense_mutation,missense_mutation		79	7.48	7.65e-14	1.45e-10	1.37628	1.36056	1.51e-05	0.00112	1.624e-13		*	*
GRIA2	glutamate receptor, ionotropic, AMPA 2 [Source:HGNC Symbol;Acc:4572]	tcga-18-3409-01	missense_mutation,nonsense_mutation		71	7.67	1.76e-14	3.8e-11	1.38979	1.34842	9.17e-05	0.00511	1.942e-13
SLC9A8	solute carrier family 9, subfamily A (NHE8, cation proton antiporter 8), member 8 [Source:HGNC Symbol;Acc:20728]	tcga-18-3409-01	silent,missense_mutation		86	7.67	1.74e-14	3.76e-11	1.38806	1.33767	0.000391	0.0184	6.918e-13
TLN2	talin 2 [Source:HGNC Symbol;Acc:15447]	tcga-18-3409-01	silent		63	6.75	1.48e-11	1.67e-08	1.40681	1.38131	4.56e-07	7.53e-05	1.258e-12
MYH8	myosin, heavy chain 8, skeletal muscle, perinatal [Source:HGNC Symbol;Acc:7578]	tcga-18-3409-01	nonsense_mutation,silent		59	6.45	1.09e-10	9.62e-08	1.4122	1.39863	1.65e-08	1.36e-05	1.308e-12
SORBS3	sorbin and SH3 domain containing 3 [Source:HGNC Symbol;Acc:30907]	tcga-18-3409-01	nonsense_mutation		96	7.04	1.91e-12	2.7e-09	1.36737	1.36468	7.85e-06	0.000642	1.733e-12
MYH11	myosin, heavy chain 11, smooth muscle [Source:HGNC Symbol;Acc:7569]	tcga-18-3409-01	missense_mutation		68	6.5	7.86e-11	7.22e-08	1.39084	1.39127	7.06e-08	2.61e-05	1.884e-12
ITGAD	integrin, alpha D [Source:HGNC Symbol;Acc:6146]	tcga-18-3409-01	silent		40	6.32	2.6e-10	2.03e-07	1.40524	1.4019	8.44e-09	1e-05	2.03e-12
TRPC4	transient receptor potential cation channel, subfamily C, member 4 [Source:HGNC Symbol;Acc:12336]	tcga-18-3409-01	silent		70	7.27	3.61e-13	5.94e-10	1.38051	1.35025	7.07e-05	0.00404	2.4e-12
RASGRF1	Ras protein-specific guanine nucleotide-releasing factor 1 [Source:HGNC Symbol;Acc:9875]	tcga-18-3409-01	silent,silent		42	6.15	7.68e-10	5.36e-07	1.39337	1.40034	1.16e-08	1.16e-05	6.218e-12
CTNNA2	catenin (cadherin-associated protein), alpha 2 [Source:HGNC Symbol;Acc:2510]	tcga-18-3409-01	missense_mutation,missense_mutation		50	7.88	3.21e-15	8.02e-12	1.41177	1.27581	0.123	0.846	6.785e-12
PPFIA3	protein tyrosine phosphatase, receptor type, f polypeptide (PTPRF), interacting protein (liprin), alpha 3 [Source:HGNC Symbol;Acc:9247]	tcga-18-3409-01	missense_mutation,silent		74	6.88	6.05e-12	7.58e-09	1.39197	1.36106	1.39e-05	0.00106	8.035e-12
MYH15	myosin, heavy chain 15 [Source:HGNC Symbol;Acc:31073]	tcga-18-3409-01	silent		30	6.58	4.84e-11	4.7e-08	1.37403	1.37378	1.72e-06	0.00019	8.93e-12
CACNA1S	calcium channel, voltage-dependent, L type, alpha 1S subunit [Source:HGNC Symbol;Acc:1397]	tcga-18-3409-01	missense_mutation		64	6.51	7.34e-11	6.79e-08	1.3839	1.37507	1.38e-06	0.00016	1.086e-11
COL4A1	collagen, type IV, alpha 1 [Source:HGNC Symbol;Acc:2202]	tcga-18-3409-01	silent		54	6.53	6.62e-11	6.22e-08	1.38696	1.37037	3.08e-06	0.000283	1.76e-11
CTNND2	catenin (cadherin-associated protein), delta 2 [Source:HGNC Symbol;Acc:2516]	tcga-18-3409-01	missense_mutation,nonsense_mutation,missense_mutation		74	7.57	3.67e-14	7.5e-11	1.43354	1.28862	0.0531	0.587	4.402e-11
CACNA1A	calcium channel, voltage-dependent, P/Q type, alpha 1A subunit [Source:HGNC Symbol;Acc:1388]	tcga-18-3409-01	missense_mutation		82	6.76	1.34e-11	1.52e-08	1.40423	1.35269	4.96e-05	0.00301	4.575e-11			*
ITGA8	integrin, alpha 8 [Source:HGNC Symbol;Acc:6144]	tcga-18-3409-01	missense_mutation		41	6.01	1.91e-09	1.17e-06	1.38938	1.38351	3.05e-07	5.67e-05	6.634e-11
MYL7	myosin, light chain 7, regulatory [Source:HGNC Symbol;Acc:21719]	tcga-18-3409-01	silent		39	5.86	4.68e-09	2.5e-06	1.36808	1.38665	1.7e-07	4.09e-05	1.023e-10
CNGA1	cyclic nucleotide gated channel alpha 1 [Source:HGNC Symbol;Acc:2148]	tcga-18-3409-01	missense_mutation		70	5.89	3.79e-09	2.1e-06	1.39235	1.38474	2.43e-07	5.07e-05	1.065e-10
LAMC1	laminin, gamma 1 (formerly LAMB2) [Source:HGNC Symbol;Acc:6492]	tcga-18-3409-01	missense_mutation		53	6	1.91e-09	1.17e-06	1.37969	1.3795	6.32e-07	9.37e-05	1.096e-10
NF1	neurofibromin 1 [Source:HGNC Symbol;Acc:7765]	tcga-18-3409-01	silent		223	7.08	1.47e-12	2.16e-09	1.36306	1.32133	0.00274	0.09	1.944e-10
NEB	nebulin [Source:HGNC Symbol;Acc:7720]	tcga-18-3409-01	silent,missense_mutation		48	5.78	7.38e-09	3.7e-06	1.39625	1.38344	3.09e-07	5.67e-05	2.098e-10			*
ACAN	aggrecan [Source:HGNC Symbol;Acc:319]	tcga-18-3409-01	missense_mutation		41	5.76	8.25e-09	4.07e-06	1.38286	1.38188	4.12e-07	7.04e-05	2.865e-10
COL9A1	collagen, type IX, alpha 1 [Source:HGNC Symbol;Acc:2217]	tcga-18-3409-01	silent		41	5.86	4.66e-09	2.49e-06	1.38534	1.37758	8.9e-07	0.000121	3.013e-10
ITGA11	integrin, alpha 11 [Source:HGNC Symbol;Acc:6136]	tcga-18-3409-01	splice_site		38	5.46	4.79e-08	1.79e-05	1.40135	1.39672	2.42e-08	1.7e-05	3.043e-10
COL3A1	collagen, type III, alpha 1 [Source:HGNC Symbol;Acc:2201]	tcga-18-3409-01	missense_mutation,missense_mutation,missense_mutation		53	5.97	2.42e-09	1.45e-06	1.3783	1.37256	2.12e-06	0.000217	3.146e-10
CACNA1E	calcium channel, voltage-dependent, R type, alpha 1E subunit [Source:HGNC Symbol;Acc:1392]	tcga-18-3409-01	missense_mutation,silent,splice_site		67	5.98	2.25e-09	1.36e-06	1.38558	1.37102	2.76e-06	0.000264	3.59e-10
SORBS1	sorbin and SH3 domain containing 1 [Source:HGNC Symbol;Acc:14565]	tcga-18-3409-01	silent		53	5.82	6.04e-09	3.15e-06	1.34295	1.37599	1.18e-06	0.000146	4.599e-10
HTR3B	5-hydroxytryptamine (serotonin) receptor 3B, ionotropic [Source:HGNC Symbol;Acc:5298]	tcga-18-3409-01	missense_mutation		81	6.38	1.73e-10	1.41e-07	1.36534	1.34905	8.39e-05	0.00471	6.641e-10
TRPC5	transient receptor potential cation channel, subfamily C, member 5 [Source:HGNC Symbol;Acc:12337]	tcga-18-3409-01	silent		65	6.43	1.32e-10	1.13e-07	1.37667	1.34705	0.000111	0.00604	6.825e-10
COL9A3	collagen, type IX, alpha 3 [Source:HGNC Symbol;Acc:2219]	tcga-18-3409-01	silent,missense_mutation		39	5.61	2.02e-08	8.73e-06	1.389	1.38051	5.27e-07	8.27e-05	7.22e-10
MYBPC1	myosin binding protein C, slow type [Source:HGNC Symbol;Acc:7549]	tcga-18-3409-01	missense_mutation		44	5.48	4.27e-08	1.63e-05	1.40225	1.38522	2.22e-07	4.79e-05	7.808e-10
PRKCZ	protein kinase C, zeta [Source:HGNC Symbol;Acc:9412]	tcga-18-3409-01	silent		90	5.72	1.07e-08	5.04e-06	1.36598	1.3754	1.3e-06	0.000157	7.913e-10
ITGB8	integrin, beta 8 [Source:HGNC Symbol;Acc:6163]	tcga-18-3409-01	missense_mutation		43	5.6	2.19e-08	9.35e-06	1.39141	1.38017	5.6e-07	8.64e-05	8.078e-10
ITGA6	integrin, alpha 6 [Source:HGNC Symbol;Acc:6142]	tcga-18-3409-01	missense_mutation		44	5.07	3.95e-07	0.000103	1.39057	1.40098	1.02e-08	1.07e-05	1.102e-09
TIAM1	T-cell lymphoma invasion and metastasis 1 [Source:HGNC Symbol;Acc:11805]	tcga-18-3409-01	silent		72	6.76	1.42e-11	1.61e-08	1.37408	1.32372	0.0021	0.0744	1.198e-09
ACTN3	actinin, alpha 3 (gene/pseudogene) [Source:HGNC Symbol;Acc:165]	tcga-18-3409-01	missense_mutation		54	5.69	1.3e-08	5.97e-06	1.39686	1.37265	2.09e-06	0.000217	1.295e-09
COL6A3	collagen, type VI, alpha 3 [Source:HGNC Symbol;Acc:2213]	tcga-18-3409-01	missense_mutation,missense_mutation		34	5.34	9.34e-08	3.13e-05	1.38362	1.38352	3.05e-07	5.67e-05	1.775e-09
COL15A1	collagen, type XV, alpha 1 [Source:HGNC Symbol;Acc:2192]	tcga-18-3409-01	silent		44	5.44	5.41e-08	1.99e-05	1.38038	1.37535	1.31e-06	0.000157	3.124e-09
COL11A2	collagen, type XI, alpha 2 [Source:HGNC Symbol;Acc:2187]	tcga-18-3409-01	missense_mutation		43	5.38	7.45e-08	2.61e-05	1.38504	1.37744	9.12e-07	0.000123	3.21e-09
MYH13	myosin, heavy chain 13, skeletal muscle [Source:HGNC Symbol;Acc:7571]	tcga-18-3409-01	missense_mutation,silent,missense_mutation,missense_mutation		37	5.81	6.15e-09	3.19e-06	1.37851	1.35938	1.81e-05	0.00131	4.179e-09
RYR1	ryanodine receptor 1 (skeletal) [Source:HGNC Symbol;Acc:10483]	tcga-18-3409-01	silent,silent,missense_mutation		75	5.73	9.98e-09	4.77e-06	1.354	1.36155	1.29e-05	0.000988	4.713e-09		*	*
CPNE7	copine VII [Source:HGNC Symbol;Acc:2320]	tcga-18-3409-01	missense_mutation		41	5.4	6.83e-08	2.42e-05	1.38286	1.37354	1.8e-06	0.000196	4.743e-09
P2RX2	purinergic receptor P2X, ligand-gated ion channel, 2 [Source:HGNC Symbol;Acc:15459]	tcga-18-3409-01	missense_mutation		46	5.84	5.11e-09	2.71e-06	1.34766	1.35654	2.8e-05	0.00191	5.176e-09
ITGAM	integrin, alpha M (complement component 3 receptor 3 subunit) [Source:HGNC Symbol;Acc:6149]	tcga-18-3409-01	missense_mutation		53	5.38	7.36e-08	2.59e-05	1.37264	1.37302	1.96e-06	0.000208	5.387e-09
MYH1	myosin, heavy chain 1, skeletal muscle, adult [Source:HGNC Symbol;Acc:7567]	tcga-18-3409-01	silent,missense_mutation		35	5.34	9.17e-08	3.08e-05	1.39858	1.37384	1.71e-06	0.000189	5.821e-09
HSPG2	heparan sulfate proteoglycan 2 [Source:HGNC Symbol;Acc:5273]	tcga-18-3409-01	missense_mutation		54	5.2	1.98e-07	5.84e-05	1.38408	1.37878	7.19e-07	0.000103	6.015e-09
COL1A2	collagen, type I, alpha 2 [Source:HGNC Symbol;Acc:2198]	tcga-18-3409-01	missense_mutation,missense_mutation,missense_mutation		56	5.35	8.8e-08	2.98e-05	1.36585	1.37243	2.18e-06	0.000217	6.467e-09
COL19A1	collagen, type XIX, alpha 1 [Source:HGNC Symbol;Acc:2196]	tcga-18-3409-01	missense_mutation,missense_mutation,missense_mutation		31	5.06	4.17e-07	0.000108	1.37152	1.38265	3.57e-07	6.22e-05	6.718e-09
P2RX3	purinergic receptor P2X, ligand-gated ion channel, 3 [Source:HGNC Symbol;Acc:8534]	tcga-18-3409-01	missense_mutation		51	5.78	7.28e-09	3.66e-06	1.35609	1.35521	3.42e-05	0.00219	8.015e-09
MYO16	myosin XVI [Source:HGNC Symbol;Acc:29822]	tcga-18-3409-01	missense_mutation		20	4.95	7.38e-07	0.000174	1.35144	1.38359	3.01e-07	5.67e-05	9.866e-09
CACNA2D4	calcium channel, voltage-dependent, alpha 2/delta subunit 4 [Source:HGNC Symbol;Acc:20202]	tcga-18-3409-01	silent		50	5.17	2.32e-07	6.64e-05	1.35391	1.37489	1.42e-06	0.000164	1.089e-08
COL11A1	collagen, type XI, alpha 1 [Source:HGNC Symbol;Acc:2186]	tcga-18-3409-01	missense_mutation		38	5.08	3.7e-07	9.78e-05	1.38138	1.3765	1.08e-06	0.000138	1.35e-08
MYH2	myosin, heavy chain 2, skeletal muscle, adult [Source:HGNC Symbol;Acc:7572]	tcga-18-3409-01	silent,silent,missense_mutation,missense_mutation,silent,missense_mutation		38	5.08	3.7e-07	9.78e-05	1.36434	1.37295	1.99e-06	0.000209	2.044e-08
COL4A3	collagen, type IV, alpha 3 (Goodpasture antigen) [Source:HGNC Symbol;Acc:2204]	tcga-18-3409-01	missense_mutation,missense_mutation,silent,silent		42	5.07	3.99e-07	0.000104	1.39167	1.37259	2.11e-06	0.000217	2.257e-08
RYR3	ryanodine receptor 3 [Source:HGNC Symbol;Acc:10485]	tcga-18-3409-01	missense_mutation,missense_mutation,silent		44	5.52	3.36e-08	1.35e-05	1.36696	1.35724	2.51e-05	0.00175	2.362e-08		*
SDC1	syndecan 1 [Source:HGNC Symbol;Acc:10658]	tcga-18-3409-01	silent,silent		49	4.46	8.13e-06	0.00119	1.37156	1.39297	5.08e-08	2.37e-05	2.82e-08
SYT5	synaptotagmin V [Source:HGNC Symbol;Acc:11513]	tcga-18-3409-01	missense_mutation		39	5.42	5.98e-08	2.17e-05	1.3721	1.35916	1.87e-05	0.00135	2.93e-08
NFATC3	nuclear factor of activated T-cells, cytoplasmic, calcineurin-dependent 3 [Source:HGNC Symbol;Acc:7777]	tcga-18-3409-01	missense_mutation		57	5.51	3.67e-08	1.44e-05	1.33251	1.35575	3.15e-05	0.00207	2.981e-08
CATSPERD	catsper channel auxiliary subunit delta [Source:HGNC Symbol;Acc:28598]	tcga-18-3409-01	nonsense_mutation		41	5.4	6.83e-08	2.42e-05	1.35165	1.359	1.92e-05	0.00137	3.315e-08
TNXB	tenascin XB [Source:HGNC Symbol;Acc:11976]	tcga-18-3409-01	missense_mutation,missense_mutation,missense_mutation,missense_mutation,silent		31	4.59	4.48e-06	0.000742	1.3779	1.38522	2.22e-07	4.79e-05	3.554e-08
COL1A1	collagen, type I, alpha 1 [Source:HGNC Symbol;Acc:2197]	tcga-18-3409-01	missense_mutation,missense_mutation,silent		61	5.02	5.23e-07	0.000131	1.37538	1.37058	2.97e-06	0.000278	3.642e-08
COL4A6	collagen, type IV, alpha 6 [Source:HGNC Symbol;Acc:2208]	tcga-18-3409-01	missense_mutation		42	5.11	3.21e-07	8.71e-05	1.38136	1.3662	6.13e-06	0.000519	4.52e-08
GRIK4	glutamate receptor, ionotropic, kainate 4 [Source:HGNC Symbol;Acc:4582]	tcga-18-3409-01	silent		43	6.05	1.42e-09	9.09e-07	1.35962	1.32726	0.0014	0.0546	4.963e-08
NFATC1	nuclear factor of activated T-cells, cytoplasmic, calcineurin-dependent 1 [Source:HGNC Symbol;Acc:7775]	tcga-18-3409-01	silent		52	4.95	7.51e-07	0.000177	1.36352	1.37042	3.06e-06	0.000283	5.009e-08
PPFIA2	protein tyrosine phosphatase, receptor type, f polypeptide (PTPRF), interacting protein (liprin), alpha 2 [Source:HGNC Symbol;Acc:9246]	tcga-18-3409-01	silent,missense_mutation		45	5.25	1.52e-07	4.68e-05	1.37447	1.36078	1.46e-05	0.0011	5.148e-08
NRCAM	neuronal cell adhesion molecule [Source:HGNC Symbol;Acc:7994]	tcga-18-3409-01	missense_mutation		33	6.49	8.35e-11	7.63e-08	1.4267	1.27751	0.111	0.846	6.455e-08
COL6A2	collagen, type VI, alpha 2 [Source:HGNC Symbol;Acc:2212]	tcga-18-3409-01	missense_mutation		45	4.86	1.15e-06	0.000248	1.37189	1.37055	2.99e-06	0.000278	6.894e-08
ORAI2	ORAI calcium release-activated calcium modulator 2 [Source:HGNC Symbol;Acc:21667]	tcga-18-3409-01	silent		41	5.26	1.41e-07	4.42e-05	1.34887	1.35781	2.31e-05	0.00161	7.116e-08
TPCN2	two pore segment channel 2 [Source:HGNC Symbol;Acc:20820]	tcga-18-3409-01	missense_mutation		50	5.43	5.76e-08	2.1e-05	1.37286	1.35012	7.2e-05	0.00409	8.589e-08
DES	desmin [Source:HGNC Symbol;Acc:2770]	tcga-18-3409-01	missense_mutation		54	4.59	4.36e-06	0.000728	1.38611	1.37772	8.68e-07	0.000119	8.663e-08
GRIK5	glutamate receptor, ionotropic, kainate 5 [Source:HGNC Symbol;Acc:4583]	tcga-18-3409-01	silent		43	5.77	7.71e-09	3.85e-06	1.35805	1.33472	0.00057	0.0254	9.779e-08
STAT5A	signal transducer and activator of transcription 5A [Source:HGNC Symbol;Acc:11366]	tcga-18-3409-01	missense_mutation		209	6.11	9.74e-10	6.58e-07	1.34858	1.31435	0.00571	0.154	1.013e-07
MYH7B	myosin, heavy chain 7B, cardiac muscle, beta [Source:HGNC Symbol;Acc:15906]	tcga-18-3409-01	missense_mutation		32	5.07	4.08e-07	0.000106	1.36261	1.36159	1.28e-05	0.000987	1.046e-07
FASLG	Fas ligand (TNF superfamily, member 6) [Source:HGNC Symbol;Acc:11936]	tcga-18-3409-01	missense_mutation		64	6.11	9.95e-10	6.71e-07	1.33264	1.31418	0.0058	0.156	1.047e-07
FN1	fibronectin 1 [Source:HGNC Symbol;Acc:3778]	tcga-18-3409-01	missense_mutation		176	5.46	4.81e-08	1.8e-05	1.36544	1.34703	0.000111	0.00604	1.087e-07
TRPA1	transient receptor potential cation channel, subfamily A, member 1 [Source:HGNC Symbol;Acc:497]	tcga-18-3409-01	nonsense_mutation		52	5.05	4.46e-07	0.000115	1.34455	1.36085	1.44e-05	0.00109	1.254e-07
MYO6	myosin VI [Source:HGNC Symbol;Acc:7605]	tcga-18-3409-01	missense_mutation		45	5.17	2.33e-07	6.64e-05	1.35452	1.35648	2.82e-05	0.00193	1.282e-07
RASGRF2	Ras protein-specific guanine nucleotide-releasing factor 2 [Source:HGNC Symbol;Acc:9876]	tcga-18-3409-01	silent		36	4.69	2.77e-06	0.000508	1.36114	1.37056	2.98e-06	0.000278	1.412e-07
COLGALT2	collagen beta(1-O)galactosyltransferase 2 [Source:HGNC Symbol;Acc:16790]	tcga-18-3409-01	missense_mutation		30	6.2	5.47e-10	3.97e-07	1.35319	1.29804	0.0256	0.406	1.612e-07
DMBT1	deleted in malignant brain tumors 1 [Source:HGNC Symbol;Acc:2926]	tcga-18-3409-01	missense_mutation		27	5.13	2.83e-07	7.82e-05	1.38221	1.35561	3.22e-05	0.00209	1.634e-07
RIMS1	regulating synaptic membrane exocytosis 1 [Source:HGNC Symbol;Acc:17282]	tcga-18-3409-01	silent,missense_mutation,missense_mutation		46	5.15	2.55e-07	7.17e-05	1.37425	1.35415	4e-05	0.00251	1.8e-07
TRPM3	transient receptor potential cation channel, subfamily M, member 3 [Source:HGNC Symbol;Acc:17992]	tcga-18-3409-01	silent		42	5.11	3.21e-07	8.71e-05	1.348	1.35433	3.9e-05	0.00246	2.143e-07
BCAN	brevican [Source:HGNC Symbol;Acc:23059]	tcga-18-3409-01	missense_mutation		34	4.46	8.12e-06	0.00119	1.37797	1.37223	2.25e-06	0.000223	2.654e-07
TRPM8	transient receptor potential cation channel, subfamily M, member 8 [Source:HGNC Symbol;Acc:17961]	tcga-18-3409-01	missense_mutation		41	5.01	5.5e-07	0.000137	1.34477	1.35566	3.19e-05	0.00208	2.85e-07
ALB	albumin [Source:HGNC Symbol;Acc:399]	tcga-18-3409-01	missense_mutation,missense_mutation		121	5.24	1.65e-07	5.01e-05	1.3495	1.34267	0.000203	0.0104	5.21e-07
SACS	spastic ataxia of Charlevoix-Saguenay (sacsin) [Source:HGNC Symbol;Acc:10519]	tcga-18-3409-01	silent		39	6.01	1.83e-09	1.13e-06	1.36469	1.29183	0.0419	0.53	5.989e-07
MCOLN3	mucolipin 3 [Source:HGNC Symbol;Acc:13358]	tcga-18-3409-01	missense_mutation		48	5.16	2.46e-07	6.95e-05	1.34295	1.3434	0.000184	0.00953	6.623e-07
STIM1	stromal interaction molecule 1 [Source:HGNC Symbol;Acc:11386]	tcga-18-3409-01	silent		82	4.92	8.74e-07	0.0002	1.34292	1.35164	5.79e-05	0.00343	6.86e-07
MYO3A	myosin IIIA [Source:HGNC Symbol;Acc:7601]	tcga-18-3409-01	missense_mutation,missense_mutation		17	3.89	0.0001	0.0084	1.34817	1.38043	5.34e-07	8.31e-05	6.98e-07
PPP3CB	protein phosphatase 3, catalytic subunit, beta isozyme [Source:HGNC Symbol;Acc:9315]	tcga-18-3409-01	missense_mutation		60	5.38	7.28e-08	2.57e-05	1.3436	1.33132	0.000865	0.0363	9.329e-07
ITPR2	inositol 1,4,5-trisphosphate receptor, type 2 [Source:HGNC Symbol;Acc:6181]	tcga-18-3409-01	silent		82	5.22	1.81e-07	5.43e-05	1.33716	1.33822	0.000365	0.0173	9.394e-07
TPTE2	transmembrane phosphoinositide 3-phosphatase and tensin homolog 2 [Source:HGNC Symbol;Acc:17299]	tcga-18-3409-01	missense_mutation		53	5.89	3.85e-09	2.12e-06	1.35525	1.29493	0.0329	0.468	9.922e-07
MYO1G	myosin IG [Source:HGNC Symbol;Acc:13880]	tcga-18-3409-01	silent		25	4.7	2.58e-06	0.000478	1.34582	1.3538	4.21e-05	0.00263	1.257e-06
SCN5A	sodium channel, voltage-gated, type V, alpha subunit [Source:HGNC Symbol;Acc:10593]	tcga-18-3409-01	silent		57	5.28	1.32e-07	4.14e-05	1.38559	1.33241	0.000758	0.0325	1.345e-06
MYO1A	myosin IA [Source:HGNC Symbol;Acc:7595]	tcga-18-3409-01	missense_mutation,nonsense_mutation		18	3.89	0.000101	0.00841	1.33811	1.3734	1.84e-06	0.0002	1.682e-06
MYO18B	myosin XVIIIB [Source:HGNC Symbol;Acc:18150]	tcga-18-3409-01	silent,missense_mutation,missense_mutation		17	3.66	0.000248	0.0167	1.34318	1.37594	1.19e-06	0.000146	2.438e-06
MAGI2	membrane associated guanylate kinase, WW and PDZ domain containing 2 [Source:HGNC Symbol;Acc:18957]	tcga-18-3409-01	silent,missense_mutation		19	5.81	6.22e-09	3.22e-06	1.31948	1.27134	0.158	0.846	2.724e-06
MYO7A	myosin VIIA [Source:HGNC Symbol;Acc:7606]	tcga-18-3409-01	silent		21	3.73	0.000189	0.0136	1.34329	1.37282	2.03e-06	0.000212	2.883e-06
SLC4A5	solute carrier family 4 (sodium bicarbonate cotransporter), member 5 [Source:HGNC Symbol;Acc:18168]	tcga-18-3409-01	missense_mutation		48	5.46	4.66e-08	1.76e-05	1.3398	1.31309	0.00647	0.166	2.922e-06
HPX	hemopexin [Source:HGNC Symbol;Acc:5171]	tcga-18-3409-01	silent		53	5.49	4.07e-08	1.57e-05	1.37672	1.31077	0.00814	0.192	3.014e-06
PTPRD	protein tyrosine phosphatase, receptor type, D [Source:HGNC Symbol;Acc:9668]	tcga-18-3409-01	silent,missense_mutation		43	5.6	2.19e-08	9.35e-06	1.36766	1.2931	0.038	0.507	4.74e-06
VCAN	versican [Source:HGNC Symbol;Acc:2464]	tcga-18-3409-01	missense_mutation,missense_mutation		37	3.36	0.000766	0.0384	1.38678	1.3767	1.04e-06	0.000134	5.146e-06
ERBB4	v-erb-b2 avian erythroblastic leukemia viral oncogene homolog 4 [Source:HGNC Symbol;Acc:3432]	tcga-18-3409-01	missense_mutation		101	5.4	6.82e-08	2.42e-05	1.37805	1.30928	0.0094	0.213	5.155e-06
ATP2A3	ATPase, Ca++ transporting, ubiquitous [Source:HGNC Symbol;Acc:813]	tcga-18-3409-01	missense_mutation,silent		55	4.6	4.31e-06	0.000722	1.35141	1.34544	0.000139	0.00737	5.321e-06
PLA2G4F	phospholipase A2, group IVF [Source:HGNC Symbol;Acc:27396]	tcga-18-3409-01	missense_mutation		43	5.6	2.19e-08	9.35e-06	1.35739	1.28108	0.0889	0.759	7.097e-06
CAMTA1	calmodulin binding transcription activator 1 [Source:HGNC Symbol;Acc:18806]	tcga-18-3409-01	missense_mutation,missense_mutation		35	5.5	3.81e-08	1.49e-05	1.37342	1.29009	0.0477	0.563	8.389e-06
CHRNA4	cholinergic receptor, nicotinic, alpha 4 (neuronal) [Source:HGNC Symbol;Acc:1958]	tcga-18-3409-01	silent,missense_mutation		58	4.87	1.12e-06	0.000243	1.34675	1.33027	0.000982	0.0408	9.914e-06
SLC9A1	solute carrier family 9, subfamily A (NHE1, cation proton antiporter 1), member 1 [Source:HGNC Symbol;Acc:11071]	tcga-18-3409-01	missense_mutation		54	3.42	0.000628	0.0333	1.33272	1.36975	3.42e-06	0.000311	1.036e-05
ATP2C1	ATPase, Ca++ transporting, type 2C, member 1 [Source:HGNC Symbol;Acc:13211]	tcga-18-3409-01	silent		52	4.02	5.87e-05	0.0056	1.34589	1.35543	3.31e-05	0.00213	1.193e-05
PRKCB	protein kinase C, beta [Source:HGNC Symbol;Acc:9395]	tcga-18-3409-01	missense_mutation		117	3.47	0.00052	0.0288	1.33789	1.36649	5.86e-06	0.000503	1.449e-05
FGA	fibrinogen alpha chain [Source:HGNC Symbol;Acc:3661]	tcga-18-3409-01	missense_mutation		64	4.77	1.84e-06	0.000363	1.36759	1.32953	0.00107	0.0439	1.594e-05
TRPC7	transient receptor potential cation channel, subfamily C, member 7 [Source:HGNC Symbol;Acc:20754]	tcga-18-3409-01	silent		69	4.77	1.82e-06	0.000361	1.3406	1.32804	0.00128	0.0506	1.827e-05
SLC17A3	solute carrier family 17 (organic anion transporter), member 3 [Source:HGNC Symbol;Acc:10931]	tcga-18-3409-01	nonsense_mutation		59	5.3	1.18e-07	3.8e-05	1.34638	1.29312	0.0379	0.507	1.927e-05
CFH	complement factor H [Source:HGNC Symbol;Acc:4883]	tcga-18-3409-01	missense_mutation,missense_mutation		49	5.29	1.2e-07	3.84e-05	1.34945	1.29243	0.04	0.519	1.993e-05			*
INA	internexin neuronal intermediate filament protein, alpha [Source:HGNC Symbol;Acc:6057]	tcga-18-3409-01	silent,missense_mutation		26	5.22	1.82e-07	5.45e-05	1.3135	1.29708	0.0277	0.425	2.316e-05
SLC5A1	solute carrier family 5 (sodium/glucose cotransporter), member 1 [Source:HGNC Symbol;Acc:11036]	tcga-18-3409-01		0.299	95	3.66	0.000257	0.0171	1.32335	1.35891	1.95e-05	0.00138	2.36e-05
IGDCC4	immunoglobulin superfamily, DCC subclass, member 4 [Source:HGNC Symbol;Acc:13770]	tcga-18-3409-01	missense_mutation		35	5.24	1.6e-07	4.9e-05	1.37158	1.28935	0.0504	0.573	2.808e-05
PYGM	phosphorylase, glycogen, muscle [Source:HGNC Symbol;Acc:9726]	tcga-18-3409-01	missense_mutation		118	4.98	6.5e-07	0.000157	1.36505	1.31155	0.00754	0.183	2.873e-05
CTNNA3	catenin (cadherin-associated protein), alpha 3 [Source:HGNC Symbol;Acc:2511]	tcga-18-3409-01	missense_mutation		42	5.28	1.3e-07	4.1e-05	1.39703	1.25687	0.313	0.846	3.469e-05
LDB3	LIM domain binding 3 [Source:HGNC Symbol;Acc:15710]	tcga-18-3409-01	silent		38	5.08	3.7e-07	9.78e-05	1.39555	1.29973	0.0222	0.37	3.619e-05
PTPRB	protein tyrosine phosphatase, receptor type, B [Source:HGNC Symbol;Acc:9665]	tcga-18-3409-01	splice_site,missense_mutation,missense_mutation		40	5.12	3.11e-07	8.48e-05	1.33671	1.29683	0.0283	0.43	3.646e-05
PCDH1	protocadherin 1 [Source:HGNC Symbol;Acc:8655]	tcga-18-3409-01	missense_mutation,silent		43	4.97	6.7e-07	0.00016	1.37935	1.30811	0.0105	0.23	3.68e-05
SLC12A3	solute carrier family 12 (sodium/chloride transporter), member 3 [Source:HGNC Symbol;Acc:10912]	tcga-18-3409-01	missense_mutation,missense_mutation		38	4.48	7.39e-06	0.00111	1.33296	1.33178	0.000819	0.0345	3.83e-05
ITIH1	inter-alpha-trypsin inhibitor heavy chain 1 [Source:HGNC Symbol;Acc:6166]	tcga-18-3409-01	missense_mutation		61	4.7	2.57e-06	0.000477	1.35255	1.32227	0.00247	0.0848	4.045e-05
GABRA2	gamma-aminobutyric acid (GABA) A receptor, alpha 2 [Source:HGNC Symbol;Acc:4076]	tcga-18-3409-01	missense_mutation		24	4.71	2.52e-06	0.000469	1.34498	1.32136	0.00273	0.0899	4.216e-05
ABCB1	ATP-binding cassette, sub-family B (MDR/TAP), member 1 [Source:HGNC Symbol;Acc:40]	tcga-18-3409-01	missense_mutation		76	3.61	0.000306	0.0196	1.31025	1.35122	6.14e-05	0.0036	7.056e-05
CRB1	crumbs homolog 1 (Drosophila) [Source:HGNC Symbol;Acc:2343]	tcga-18-3409-01	missense_mutation,missense_mutation,missense_mutation		37	5.02	5.1e-07	0.000128	1.36094	1.28812	0.0551	0.597	7.642e-05
ASPH	aspartate beta-hydroxylase [Source:HGNC Symbol;Acc:757]	tcga-18-3409-01	silent,missense_mutation		48	4.17	3.03e-05	0.00338	1.35587	1.3357	0.000503	0.0229	7.74e-05
SLC1A2	solute carrier family 1 (glial high affinity glutamate transporter), member 2 [Source:HGNC Symbol;Acc:10940]	tcga-18-3409-01	missense_mutation,missense_mutation		54	4.78	1.76e-06	0.000351	1.3238	1.30796	0.0106	0.232	8.143e-05
PEG3	paternally expressed 3 [Source:HGNC Symbol;Acc:8826]	tcga-18-3409-01	silent		36	4.96	7.03e-07	0.000167	1.36335	1.2914	0.0432	0.534	8.918e-05
CTAGE5	CTAGE family, member 5 [Source:HGNC Symbol;Acc:7057]	tcga-18-3409-01	missense_mutation,missense_mutation		38	4.86	1.17e-06	0.000252	1.37161	1.29264	0.0393	0.516	0.00013
GRK4	G protein-coupled receptor kinase 4 [Source:HGNC Symbol;Acc:4543]	tcga-18-3409-01	missense_mutation		25	4.83	1.36e-06	0.000284	1.2927	1.29332	0.0373	0.502	0.0001426
ABCB5	ATP-binding cassette, sub-family B (MDR/TAP), member 5 [Source:HGNC Symbol;Acc:46]	tcga-18-3409-01	missense_mutation		25	3.73	0.000189	0.0136	1.33378	1.34233	0.000212	0.0109	0.0001482
COL5A3	collagen, type V, alpha 3 [Source:HGNC Symbol;Acc:14864]	tcga-18-3409-01	silent,missense_mutation,missense_mutation		21	2.72	0.00653	0.17	1.33543	1.36234	1.14e-05	0.000886	0.0001506
MC4R	melanocortin 4 receptor [Source:HGNC Symbol;Acc:6932]	tcga-18-3409-01	silent		49	4.83	1.37e-06	0.000285	1.33773	1.29143	0.0431	0.534	0.0001522
ACTN4	actinin, alpha 4 [Source:HGNC Symbol;Acc:166]	tcga-18-3409-01	silent,missense_mutation		87	4.5	6.91e-06	0.00105	1.34594	1.31234	0.00697	0.174	0.0001827
FAM188B	family with sequence similarity 188, member B [Source:HGNC Symbol;Acc:21916]	tcga-18-3409-01	missense_mutation		1	1.6	0.11	0.852	1.50532	1.37246	2.16e-06	0.000217	0.0001849
SIGLEC9	sialic acid binding Ig-like lectin 9 [Source:HGNC Symbol;Acc:10878]	tcga-18-3409-01	missense_mutation		1	1.6	0.11	0.852	1.50369	1.37246	2.16e-06	0.000217	0.0001849
MYH4	myosin, heavy chain 4, skeletal muscle [Source:HGNC Symbol;Acc:7574]	tcga-18-3409-01	missense_mutation		21	2.53	0.0112	0.242	1.33586	1.36333	9.74e-06	0.000776	0.0001878
SLC5A3	sodium/myo-inositol cotransporter [Source:RefSeq peptide;Acc:NP_008864] ::OR:: solute carrier family 5 (sodium/myo-inositol cotransporter), member 3 [Source:HGNC Symbol;Acc:11038]	tcga-18-3409-01	missense_mutation,missense_mutation		42	4.09	4.39e-05	0.00451	1.31432	1.32879	0.00117	0.047	0.000212
SLC12A2	solute carrier family 12 (sodium/potassium/chloride transporter), member 2 [Source:HGNC Symbol;Acc:10911]	tcga-18-3409-01	missense_mutation		52	4.28	1.84e-05	0.00227	1.33758	1.32075	0.00291	0.095	0.0002156
PLOD1	procollagen-lysine, 2-oxoglutarate 5-dioxygenase 1 [Source:HGNC Symbol;Acc:9081]	tcga-18-3409-01	silent		52	4.78	1.72e-06	0.000346	1.32531	1.28681	0.0604	0.626	0.0002166
PRKCE	protein kinase C, epsilon [Source:HGNC Symbol;Acc:9401]	tcga-18-3409-01		0.148	91	3.44	0.000584	0.0315	1.32192	1.34586	0.000131	0.00703	0.0002214
CACNA1G	calcium channel, voltage-dependent, T type, alpha 1G subunit [Source:HGNC Symbol;Acc:1394]	tcga-18-3409-01	missense_mutation		33	4.67	2.97e-06	0.000536	1.36124	1.28949	0.0498	0.572	0.0003066
IGFBP3	insulin-like growth factor binding protein 3 [Source:HGNC Symbol;Acc:5472]	tcga-18-3409-01	missense_mutation		34	4.55	5.3e-06	0.00085	1.34126	1.29999	0.0217	0.366	0.0003111
LRRC7	leucine rich repeat containing 7 [Source:HGNC Symbol;Acc:18531]	tcga-18-3409-01	missense_mutation		8	4.75	2.02e-06	0.000392	1.31296	1.26905	0.179	0.846	0.0003316
PTPN13	protein tyrosine phosphatase, non-receptor type 13 (APO-1/CD95 (Fas)-associated phosphatase) [Source:HGNC Symbol;Acc:9646]	tcga-18-3409-01	missense_mutation		58	4.46	8.1e-06	0.00119	1.34062	1.30491	0.0141	0.281	0.0003344
ACTN1	actinin, alpha 1 [Source:HGNC Symbol;Acc:163]	tcga-18-3409-01	nonsense_mutation		67	3.31	0.000922	0.0438	1.3434	1.34475	0.000153	0.00801	0.0003508
CTNNB1	catenin (cadherin-associated protein), beta 1, 88kDa [Source:HGNC Symbol;Acc:2514]	tcga-18-3409-01	silent,missense_mutation		176	3.92	8.79e-05	0.00764	1.35167	1.32864	0.00119	0.0477	0.0003644
TTR	transthyretin [Source:HGNC Symbol;Acc:12405]	tcga-18-3409-01	missense_mutation,silent		62	4.57	4.88e-06	0.000796	1.35246	1.2954	0.0317	0.46	0.0003662
COL27A1	collagen, type XXVII, alpha 1 [Source:HGNC Symbol;Acc:22986]	tcga-18-3409-01	silent		19	2.41	0.0159	0.302	1.32501	1.35958	1.76e-05	0.00128	0.0003866
MATN2	matrilin 2 [Source:HGNC Symbol;Acc:6908]	tcga-18-3409-01	silent		12	4.57	4.79e-06	0.000784	1.34165	1.29067	0.0457	0.549	0.0004304
LHX3	LIM homeobox 3 [Source:HGNC Symbol;Acc:6595]	tcga-18-3409-01	missense_mutation		76	4.66	3.2e-06	0.000565	1.33571	1.27763	0.11	0.846	0.000478
PTPRM	protein tyrosine phosphatase, receptor type, M [Source:HGNC Symbol;Acc:9675]	tcga-18-3409-01	missense_mutation,missense_mutation		33	4.58	4.71e-06	0.000774	1.32664	1.28689	0.0601	0.623	0.0004822
LAMA4	laminin, alpha 4 [Source:HGNC Symbol;Acc:6484]	tcga-18-3409-01	missense_mutation		14	2.48	0.0131	0.267	1.36257	1.35601	3.03e-05	0.00203	0.000542
SCN2A	sodium channel, voltage-gated, type II, alpha subunit [Source:HGNC Symbol;Acc:10588]	tcga-18-3409-01	silent		38	3.44	0.000574	0.031	1.40224	1.33731	0.00041	0.0192	0.0005952			*
FBN1	fibrillin 1 [Source:HGNC Symbol;Acc:3603]	tcga-18-3409-01	missense_mutation,silent		24	4.15	3.38e-05	0.00367	1.35655	1.31313	0.00645	0.166	0.0006092
NTRK1	neurotrophic tyrosine kinase, receptor, type 1 [Source:HGNC Symbol;Acc:8031]	tcga-18-3409-01	silent,silent		265	4.59	4.51e-06	0.000746	1.33221	1.24346	0.496	0.846	0.0006311
COL14A1	collagen, type XIV, alpha 1 [Source:HGNC Symbol;Acc:2191]	tcga-18-3409-01	splice_site		22	2.68	0.00727	0.183	1.31231	1.35111	6.24e-05	0.00364	0.0006661
PDZRN4	PDZ domain containing ring finger 4 [Source:HGNC Symbol;Acc:30552]	tcga-18-3409-01	missense_mutation		41	4.41	1.01e-05	0.00142	1.369	1.29238	0.0401	0.52	0.0007384
TP53	tumor protein p53 [Source:HGNC Symbol;Acc:11998]	tcga-18-3409-01	frame_shift_del		325	3.89	0.000102	0.00847	1.31713	1.32103	0.00282	0.0927	0.0007852
AMPH	amphiphysin [Source:HGNC Symbol;Acc:471]	tcga-18-3409-01	missense_mutation		60	4.05	5.17e-05	0.00508	1.34378	1.31345	0.00625	0.163	0.000828
MTMR3	myotubularin related protein 3 [Source:HGNC Symbol;Acc:7451]	tcga-18-3409-01	missense_mutation		48	4.5	6.96e-06	0.00105	1.33751	1.27534	0.126	0.846	0.0008883
KRT14	keratin 14 [Source:HGNC Symbol;Acc:6416]	tcga-18-3409-01	silent		56	4.34	1.45e-05	0.00187	1.34193	1.29415	0.035	0.483	0.0009032	*
NID2	nidogen 2 (osteonidogen) [Source:HGNC Symbol;Acc:13389]	tcga-18-3409-01	silent		20	4.25	2.15e-05	0.00257	1.34935	1.30008	0.0216	0.365	0.000938
TJP1	tight junction protein 1 [Source:HGNC Symbol;Acc:11827]	tcga-18-3409-01	nonsense_mutation		50	3.97	7.17e-05	0.00653	1.29564	1.31407	0.00587	0.157	0.001025
ATP1A4	ATPase, Na+/K+ transporting, alpha 4 polypeptide [Source:HGNC Symbol;Acc:14073]	tcga-18-3409-01	missense_mutation		76	4.34	1.44e-05	0.00187	1.3383	1.28806	0.0553	0.598	0.001118
ATP7A	ATPase, Cu++ transporting, alpha polypeptide [Source:HGNC Symbol;Acc:869]	tcga-18-3409-01	missense_mutation		84	3.35	0.000794	0.0394	1.28474	1.33224	0.000774	0.033	0.0013
PLAG1	pleiomorphic adenoma gene 1 [Source:HGNC Symbol;Acc:9045]	tcga-18-3409-01	missense_mutation		39	4.16	3.17e-05	0.00349	1.35806	1.2995	0.0226	0.376	0.001312
SLC5A9	solute carrier family 5 (sodium/sugar cotransporter), member 9 [Source:HGNC Symbol;Acc:22146]	tcga-18-3409-01	silent,silent		37	3.68	0.000233	0.016	1.30512	1.32139	0.00272	0.0899	0.001438
LATS2	large tumor suppressor kinase 2 [Source:HGNC Symbol;Acc:6515]	tcga-18-3409-01	missense_mutation,silent		43	4.33	1.48e-05	0.00191	1.33264	1.278	0.108	0.84	0.001604
PRG4	proteoglycan 4 [Source:HGNC Symbol;Acc:9364]	tcga-18-3409-01	silent		37	4.17	3.03e-05	0.00338	1.35448	1.2919	0.0417	0.529	0.001788
PTPRT	protein tyrosine phosphatase, receptor type, T [Source:HGNC Symbol;Acc:9682]	tcga-18-3409-01	missense_mutation		32	4.23	2.35e-05	0.00276	1.33857	1.28524	0.0674	0.658	0.001816
USH2A	Usher syndrome 2A (autosomal recessive, mild) [Source:HGNC Symbol;Acc:12601]	tcga-18-3409-01	missense_mutation,nonsense_mutation,missense_mutation		4	3.54	0.000397	0.0237	1.4249	1.32284	0.00232	0.0805	0.001908
PTPRN2	protein tyrosine phosphatase, receptor type, N polypeptide 2 [Source:HGNC Symbol;Acc:9677]	tcga-18-3409-01	missense_mutation,silent		31	4.25	2.16e-05	0.00257	1.33135	1.28145	0.0869	0.748	0.001922
CDH10	cadherin 10, type 2 (T2-cadherin) [Source:HGNC Symbol;Acc:1749]	tcga-18-3409-01	nonsense_mutation,silent,silent		28	4.12	3.75e-05	0.00398	1.40914	1.29327	0.0375	0.504	0.002006
ERC2	ELKS/RAB6-interacting/CAST family member 2 [Source:HGNC Symbol;Acc:31922]	tcga-18-3409-01		-0.277	22	4.25	2.15e-05	0.00257	1.35501	1.25275	0.367	0.846	0.002174
STAT2	signal transducer and activator of transcription 2, 113kDa [Source:HGNC Symbol;Acc:11363]	tcga-18-3409-01	frame_shift_ins		97	4.1	4.13e-05	0.00431	1.30767	1.29207	0.0411	0.525	0.002263
CLCN6	chloride channel, voltage-sensitive 6 [Source:HGNC Symbol;Acc:2024]	tcga-18-3409-01	silent		27	3.29	0.000996	0.0463	1.31284	1.32655	0.00152	0.0583	0.002699
PGR	progesterone receptor [Source:HGNC Symbol;Acc:8910]	tcga-18-3409-01	missense_mutation		74	3.89	9.97e-05	0.00836	1.34497	1.30193	0.0184	0.33	0.002759
ESR1	estrogen receptor 1 [Source:HGNC Symbol;Acc:3467]	tcga-18-3409-01	silent,missense_mutation		264	3.85	0.00012	0.00964	1.31845	1.30428	0.0149	0.29	0.002796
SCN11A	sodium channel, voltage-gated, type XI, alpha subunit [Source:HGNC Symbol;Acc:10583]	tcga-18-3409-01	missense_mutation,missense_mutation		19	3.44	0.000587	0.0316	1.34891	1.32158	0.00266	0.0889	0.002809
CNTNAP4	contactin associated protein-like 4 [Source:HGNC Symbol;Acc:18747]	tcga-18-3409-01	missense_mutation,missense_mutation,silent		10	4.18	2.97e-05	0.00333	1.31066	1.25318	0.361	0.846	0.002817		*
PTPRR	protein tyrosine phosphatase, receptor type, R [Source:HGNC Symbol;Acc:9680]	tcga-18-3409-01	missense_mutation,missense_mutation		33	4.04	5.36e-05	0.00522	1.32426	1.29102	0.0445	0.542	0.002829
FURIN	furin (paired basic amino acid cleaving enzyme) [Source:HGNC Symbol;Acc:8568]	tcga-18-3409-01	silent		25	4.16	3.14e-05	0.00346	1.324	1.25715	0.31	0.846	0.002927
SHH	sonic hedgehog [Source:HGNC Symbol;Acc:10848]	tcga-18-3409-01	missense_mutation		25	3.94	8.04e-05	0.00712	1.3095	1.29594	0.0304	0.451	0.003211
CPNE1	copine I [Source:HGNC Symbol;Acc:2314]	tcga-18-3409-01	silent		62	3.51	0.000446	0.0258	1.33709	1.31711	0.0043	0.127	0.003277
CDH2	cadherin 2, type 1, N-cadherin (neuronal) [Source:HGNC Symbol;Acc:1759]	tcga-18-3409-01	missense_mutation		26	2.86	0.00422	0.127	1.3239	1.3345	0.000585	0.0261	0.003315
KIAA1549	KIAA1549 [Source:HGNC Symbol;Acc:22219]	tcga-18-3409-01	missense_mutation,silent		15	4	6.22e-05	0.00586	1.2926	1.2896	0.0495	0.569	0.003334
SCN7A	sodium channel, voltage-gated, type VII, alpha subunit [Source:HGNC Symbol;Acc:10594]	tcga-18-3409-01	missense_mutation,missense_mutation,missense_mutation		18	3.22	0.00128	0.0554	1.34076	1.32557	0.0017	0.0636	0.003523
OBSL1	obscurin-like 1 [Source:HGNC Symbol;Acc:29092]	tcga-18-3409-01	silent,silent		114	4.1	4.12e-05	0.0043	1.34836	1.24461	0.48	0.846	0.003638
SCN10A	sodium channel, voltage-gated, type X, alpha subunit [Source:HGNC Symbol;Acc:10582]	tcga-18-3409-01	missense_mutation		21	3.22	0.00127	0.0552	1.34318	1.32512	0.00179	0.066	0.003643
C10ORF90		tcga-18-3409-01	missense_mutation,missense_mutation		1	1.11	0.268	0.967	1.47071	1.35086	6.47e-05	0.00377	0.003646
MYO1F	myosin IF [Source:HGNC Symbol;Acc:7600]	tcga-18-3409-01	missense_mutation		29	3.06	0.00224	0.0822	1.31296	1.32904	0.00114	0.046	0.003781
SCN1A	sodium channel, voltage-gated, type I, alpha subunit [Source:HGNC Symbol;Acc:10585]	tcga-18-3409-01	missense_mutation,missense_mutation,missense_mutation,missense_mutation		32	3.35	0.000796	0.0395	1.38472	1.32056	0.00297	0.096	0.003792
TANC1	tetratricopeptide repeat, ankyrin repeat and coiled-coil containing 1 [Source:HGNC Symbol;Acc:29364]	tcga-18-3409-01	missense_mutation,nonsense_mutation		8	3	0.0027	0.0936	1.38305	1.32976	0.00104	0.0428	0.004006
TP63	tumor protein p63 [Source:HGNC Symbol;Acc:15979]	tcga-18-3409-01	missense_mutation		51	3.34	0.000836	0.0409	1.31012	1.3202	0.00309	0.0989	0.004045
SLC39A1	solute carrier family 39 (zinc transporter), member 1 [Source:HGNC Symbol;Acc:12876]	tcga-18-3409-01	missense_mutation		48	3.86	0.000112	0.00917	1.29872	1.29634	0.0294	0.442	0.004053
FLT4	fms-related tyrosine kinase 4 [Source:HGNC Symbol;Acc:3767]	tcga-18-3409-01	silent		33	3.87	0.000108	0.00889	1.31386	1.29538	0.0317	0.46	0.004089
EYA2	eyes absent homolog 2 (Drosophila) [Source:HGNC Symbol;Acc:3520]	tcga-18-3409-01	silent		53	4.06	5e-05	0.00496	1.34036	1.27624	0.12	0.846	0.004196
MYO5A	myosin VA (heavy chain 12, myoxin) [Source:HGNC Symbol;Acc:7602]	tcga-18-3409-01	silent		52	3.46	0.000533	0.0294	1.31694	1.31494	0.00537	0.148	0.004351
SLC47A1	solute carrier family 47 (multidrug and toxin extrusion), member 1 [Source:HGNC Symbol;Acc:25588]	tcga-18-3409-01	silent		43	2.88	0.00392	0.121	1.30349	1.32997	0.00102	0.0419	0.00507
IFNA10	interferon, alpha 10 [Source:HGNC Symbol;Acc:5418]	tcga-18-3409-01	silent		24	3.97	7.05e-05	0.00644	1.29113	1.24983	0.406	0.846	0.005448
LPL	lipoprotein lipase [Source:HGNC Symbol;Acc:6677]	tcga-18-3409-01	missense_mutation		51	3.72	0.000198	0.014	1.29747	1.29822	0.0252	0.403	0.005642
STAT4	signal transducer and activator of transcription 4 [Source:HGNC Symbol;Acc:11365]	tcga-18-3409-01	missense_mutation,silent		96	3.52	0.000435	0.0254	1.29494	1.30847	0.0101	0.224	0.00569
SLC7A6	solute carrier family 7 (amino acid transporter light chain, y+L system), member 6 [Source:HGNC Symbol;Acc:11064]	tcga-18-3409-01	missense_mutation		61	3.83	0.000127	0.0101	1.28436	1.28982	0.0487	0.567	0.005727
PTPRC	protein tyrosine phosphatase, receptor type, C [Source:HGNC Symbol;Acc:9666]	tcga-18-3409-01	missense_mutation		45	3.87	0.00011	0.00903	1.31725	1.28642	0.0621	0.635	0.005734
TRPM5	transient receptor potential cation channel, subfamily M, member 5 [Source:HGNC Symbol;Acc:14323]	tcga-18-3409-01	silent		11	3.05	0.00228	0.0834	1.27934	1.32426	0.00198	0.0712	0.005938
ADRA1B	adrenoceptor alpha 1B [Source:HGNC Symbol;Acc:278]	tcga-18-3409-01	missense_mutation		47	3.91	9.05e-05	0.00781	1.3534	1.2793	0.0995	0.807	0.006303
IGF1	insulin-like growth factor 1 (somatomedin C) [Source:HGNC Symbol;Acc:5464]	tcga-18-3409-01	missense_mutation		88	2.56	0.0105	0.232	1.32274	1.33387	0.000633	0.0279	0.006473
CYSLTR2	cysteinyl leukotriene receptor 2 [Source:HGNC Symbol;Acc:18274]	tcga-18-3409-01	silent		37	3.64	0.000268	0.0176	1.31716	1.29982	0.022	0.369	0.006494
LPA	lipoprotein, Lp(a) [Source:HGNC Symbol;Acc:6667]	tcga-18-3409-01	missense_mutation,missense_mutation		8	3.91	9.24e-05	0.00793	1.31428	1.2672	0.197	0.846	0.006709
KCNJ5	potassium inwardly-rectifying channel, subfamily J, member 5 [Source:HGNC Symbol;Acc:6266]	tcga-18-3409-01	silent		30	3.3	0.000959	0.0451	1.30994	1.31441	0.00567	0.153	0.0069
ACTG1	actin, gamma 1 [Source:HGNC Symbol;Acc:144]	tcga-18-3409-01	missense_mutation		243	3.9	9.66e-05	0.0082	1.34193	1.27298	0.145	0.846	0.006937
KRT5	keratin 5 [Source:HGNC Symbol;Acc:6442]	tcga-18-3409-01	silent		51	3.78	0.000158	0.0119	1.33925	1.2884	0.054	0.591	0.007033	*
GBA3	glucosidase, beta, acid 3 (gene/pseudogene) [Source:HGNC Symbol;Acc:19069]	tcga-18-3409-01	missense_mutation		18	3.89	0.000101	0.00841	1.27479	1.24432	0.484	0.846	0.007115
TULP2	tubby like protein 2 [Source:HGNC Symbol;Acc:12424]	tcga-18-3409-01	missense_mutation,silent		10	3.89	0.000102	0.00847	1.27621	1.24482	0.477	0.846	0.007166
SLC6A19	solute carrier family 6 (neutral amino acid transporter), member 19 [Source:HGNC Symbol;Acc:27960]	tcga-18-3409-01	missense_mutation		11	2.96	0.00309	0.103	1.27779	1.3233	0.0022	0.0771	0.007941
SLC9C2	solute carrier family 9, member C2 (putative) [Source:HGNC Symbol;Acc:28664]	tcga-18-3409-01	missense_mutation		11	2.87	0.00412	0.125	1.27815	1.32507	0.0018	0.066	0.00825
SCN9A	sodium channel, voltage-gated, type IX, alpha subunit [Source:HGNC Symbol;Acc:10597]	tcga-18-3409-01	missense_mutation,missense_mutation,silent		17	2.88	0.00398	0.122	1.34008	1.32446	0.00193	0.07	0.00854
FIGF	c-fos induced growth factor (vascular endothelial growth factor D) [Source:HGNC Symbol;Acc:3708]	tcga-18-3409-01	missense_mutation		19	3.2	0.00138	0.0585	1.32582	1.31516	0.00525	0.147	0.0086
NETO1	neuropilin (NRP) and tolloid (TLL)-like 1 [Source:HGNC Symbol;Acc:13823]	tcga-18-3409-01	missense_mutation,splice_site		9	3.08	0.00208	0.078	1.33416	1.3176	0.00408	0.123	0.009594
IL4	interleukin 4 [Source:HGNC Symbol;Acc:6014]	tcga-18-3409-01	missense_mutation		56	3.31	0.00095	0.0448	1.34166	1.3087	0.00993	0.221	0.009901
CCDC8	coiled-coil domain containing 8 [Source:HGNC Symbol;Acc:25367]	tcga-18-3409-01	silent,missense_mutation		83	3.77	0.000161	0.0121	1.34076	1.25026	0.401	0.846	0.01024
RSC1A1	regulatory solute carrier protein, family 1, member 1 [Source:HGNC Symbol;Acc:10458]	tcga-18-3409-01	missense_mutation		12	3.06	0.00222	0.0818	1.27639	1.317	0.00434	0.128	0.01047
PTPRO	protein tyrosine phosphatase, receptor type, O [Source:HGNC Symbol;Acc:9678]	tcga-18-3409-01	missense_mutation		44	3.76	0.000167	0.0124	1.3098	1.27684	0.116	0.846	0.01049
FLNA	filamin A, alpha [Source:HGNC Symbol;Acc:3754]	tcga-18-3409-01	missense_mutation,missense_mutation		87	2.47	0.0136	0.273	1.36136	1.33071	0.000931	0.0388	0.01059
MAG	myelin associated glycoprotein [Source:HGNC Symbol;Acc:6783]	tcga-18-3409-01	missense_mutation		12	3.52	0.00043	0.0252	1.3063	1.29716	0.0275	0.424	0.01068
ALX1	ALX homeobox 1 [Source:HGNC Symbol;Acc:1494]	tcga-18-3409-01	missense_mutation		48	3.74	0.000182	0.0132	1.32703	1.27391	0.137	0.846	0.01117
MACF1	microtubule-actin crosslinking factor 1 [Source:HGNC Symbol;Acc:13664]	tcga-18-3409-01	silent,silent,silent		28	3.13	0.00176	0.0694	1.35346	1.31358	0.00617	0.162	0.01124
MRC1	mannose receptor, C type 1 [Source:HGNC Symbol;Acc:7228]	tcga-18-3409-01	missense_mutation		3	3.73	0.000194	0.0139	1.26699	1.26043	0.27	0.846	0.01176
SLC5A5	solute carrier family 5 (sodium/iodide cotransporter), member 5 [Source:HGNC Symbol;Acc:11040]	tcga-18-3409-01	silent		30	2.84	0.00446	0.132	1.31052	1.32152	0.00268	0.0893	0.01179
CTGF	connective tissue growth factor [Source:HGNC Symbol;Acc:2500]	tcga-18-3409-01	missense_mutation		27	3.42	0.000617	0.0328	1.32876	1.29973	0.0222	0.37	0.01214
CBL	Cbl proto-oncogene, E3 ubiquitin protein ligase [Source:HGNC Symbol;Acc:1541]	tcga-18-3409-01	missense_mutation		92	3.13	0.00174	0.0689	1.32901	1.31191	0.00728	0.18	0.0124
DPYSL4	dihydropyrimidinase-like 4 [Source:HGNC Symbol;Acc:3016]	tcga-18-3409-01	silent		13	3.69	0.000225	0.0155	1.27358	1.26702	0.198	0.846	0.01311
DUSP15	dual specificity phosphatase 15 [Source:HGNC Symbol;Acc:16236]	tcga-18-3409-01	missense_mutation		31	3.55	0.000388	0.0233	1.31883	1.28926	0.0507	0.574	0.01337
MARCH11	membrane-associated ring finger (C3HC4) 11 [Source:HGNC Symbol;Acc:33609]	tcga-18-3409-01	nonsense_mutation		2	3.67	0.000238	0.0163	1.23757	1.23804	0.572	0.846	0.01379
SCNN1A	sodium channel, non-voltage-gated 1 alpha subunit [Source:HGNC Symbol;Acc:10599]	tcga-18-3409-01	missense_mutation		20	2.86	0.0042	0.127	1.2928	1.3185	0.00371	0.114	0.01448
CLDN4	claudin 4 [Source:HGNC Symbol;Acc:2046]	tcga-18-3409-01	missense_mutation		44	2.13	0.0333	0.466	1.28634	1.3327	0.000732	0.0315	0.01468
PTPN4	protein tyrosine phosphatase, non-receptor type 4 (megakaryocyte) [Source:HGNC Symbol;Acc:9656]	tcga-18-3409-01	nonsense_mutation		35	3.45	0.000559	0.0304	1.32754	1.29399	0.0354	0.485	0.01474
GATA6	GATA binding protein 6 [Source:HGNC Symbol;Acc:4174]	tcga-18-3409-01	missense_mutation,silent		57	3.57	0.000355	0.0219	1.3043	1.28453	0.0708	0.675	0.01478
LRP1	low density lipoprotein receptor-related protein 1 [Source:HGNC Symbol;Acc:6692]	tcga-18-3409-01	rna		37	2.75	0.00593	0.16	1.32736	1.32091	0.00286	0.0938	0.01501
DUSP21	dual specificity phosphatase 21 [Source:HGNC Symbol;Acc:20476]	tcga-18-3409-01	missense_mutation		36	3.57	0.000362	0.0222	1.30736	1.28245	0.0813	0.725	0.0161
NFE2L1	nuclear factor, erythroid 2-like 1 [Source:HGNC Symbol;Acc:7781]	tcga-18-3409-01	missense_mutation		55	3.36	0.000777	0.0388	1.3587	1.29744	0.0269	0.419	0.01626
CD40LG	CD40 ligand [Source:HGNC Symbol;Acc:11935]	tcga-18-3409-01	missense_mutation,silent,missense_mutation		50	3.6	0.000322	0.0204	1.30267	1.27866	0.104	0.82	0.01673
SCRIB	scribbled planar cell polarity protein [Source:HGNC Symbol;Acc:30377]	tcga-18-3409-01	silent		35	3.6	0.000321	0.0203	1.28016	1.27167	0.156	0.846	0.01717
ADIPOQ	adiponectin, C1Q and collagen domain containing [Source:HGNC Symbol;Acc:13633]	tcga-18-3409-01	silent		62	2.09	0.0368	0.494	1.30848	1.33097	0.000903	0.0378	0.01867
LRFN2	leucine rich repeat and fibronectin type III domain containing 2 [Source:HGNC Symbol;Acc:21226]	tcga-18-3409-01	missense_mutation		2	0.199	0.842	0.967	1.28185	1.33702	0.000425	0.0197	0.01905
TF	transferrin [Source:HGNC Symbol;Acc:11740]	tcga-18-3409-01	missense_mutation		57	2.79	0.00533	0.149	1.32003	1.31685	0.00442	0.129	0.01922
P4HA1	prolyl 4-hydroxylase, alpha polypeptide I [Source:HGNC Symbol;Acc:8546]	tcga-18-3409-01	missense_mutation		47	3.5	0.000471	0.0268	1.31826	1.27697	0.115	0.846	0.02267
SLC17A6	solute carrier family 17 (vesicular glutamate transporter), member 6 [Source:HGNC Symbol;Acc:16703]	tcga-18-3409-01	missense_mutation		24	3.5	0.000474	0.027	1.28644	1.27049	0.166	0.846	0.02284
GGT7	gamma-glutamyltransferase 7 [Source:HGNC Symbol;Acc:4259]	tcga-18-3409-01	missense_mutation		26	2.51	0.0122	0.255	1.29723	1.32141	0.00271	0.0899	0.02292
USP29	ubiquitin specific peptidase 29 [Source:HGNC Symbol;Acc:18563]	tcga-18-3409-01	silent		1	0.789	0.43	0.967	1.45076	1.3353	0.000529	0.0239	0.02311
UNC80	unc-80 homolog (C. elegans) [Source:HGNC Symbol;Acc:26582]	tcga-18-3409-01	silent		13	2.77	0.00561	0.154	1.2891	1.31466	0.00553	0.151	0.02325
SLC30A2	solute carrier family 30 (zinc transporter), member 2 [Source:HGNC Symbol;Acc:11013]	tcga-18-3409-01	silent		41	3.11	0.0019	0.0733	1.29684	1.30238	0.0177	0.322	0.0236
THRB	thyroid hormone receptor, beta [Source:HGNC Symbol;Acc:11799]	tcga-18-3409-01	missense_mutation		27	3.12	0.00181	0.0707	1.33405	1.30168	0.0188	0.335	0.02368
WDR59	WD repeat domain 59 [Source:HGNC Symbol;Acc:25706]	tcga-18-3409-01		-0.027	72	3.52	0.000438	0.0255	1.26388	1.22041	0.791	0.944	0.02407
MCHR2	melanin-concentrating hormone receptor 2 [Source:HGNC Symbol;Acc:20867]	tcga-18-3409-01	silent		26	3.47	0.000511	0.0285	1.31018	1.27142	0.158	0.846	0.02411
HTT	huntingtin [Source:HGNC Symbol;Acc:4851]	tcga-18-3409-01	silent,missense_mutation		94	3.19	0.00143	0.0598	1.30127	1.29788	0.0259	0.409	0.02446
NEGR1	neuronal growth regulator 1 [Source:HGNC Symbol;Acc:17302]	tcga-18-3409-01	silent		9	3.45	0.000558	0.0304	1.30694	1.25073	0.394	0.846	0.02572
LPHN1	latrophilin 1 [Source:HGNC Symbol;Acc:20973]	tcga-18-3409-01	nonsense_mutation		11	3.45	0.00056	0.0305	1.29232	1.26787	0.19	0.846	0.0258
ASIC4	acid-sensing (proton-gated) ion channel family member 4 [Source:HGNC Symbol;Acc:21263]	tcga-18-3409-01	missense_mutation		16	1.96	0.0498	0.582	1.32884	1.32932	0.0011	0.0448	0.02607
SLCO1B3	solute carrier organic anion transporter family, member 1B3 [Source:HGNC Symbol;Acc:10961]	tcga-18-3409-01	silent,missense_mutation		34	2.16	0.0305	0.445	1.29765	1.3263	0.00157	0.0597	0.02657
XDH	xanthine dehydrogenase [Source:HGNC Symbol;Acc:12805]	tcga-18-3409-01	missense_mutation		57	2.97	0.00299	0.101	1.29098	1.30557	0.0133	0.27	0.02727
SLC5A8	solute carrier family 5 (sodium/monocarboxylate cotransporter), member 8 [Source:HGNC Symbol;Acc:19119]	tcga-18-3409-01	silent		16	2.9	0.00379	0.118	1.26869	1.30732	0.0113	0.241	0.02844
ASIC2	acid-sensing (proton-gated) ion channel 2 [Source:HGNC Symbol;Acc:99]	tcga-18-3409-01	missense_mutation,missense_mutation		16	1.82	0.0688	0.687	1.32727	1.33001	0.00101	0.0418	0.02872
IGSF1	immunoglobulin superfamily, member 1 [Source:HGNC Symbol;Acc:5948]	tcga-18-3409-01	missense_mutation		7	3.4	0.000663	0.0346	1.26713	1.25937	0.282	0.846	0.02927
UNC79	unc-79 homolog (C. elegans) [Source:HGNC Symbol;Acc:19966]	tcga-18-3409-01	missense_mutation,missense_mutation		13	2.63	0.00861	0.204	1.27455	1.31472	0.0055	0.15	0.0306
FMOD	fibromodulin [Source:HGNC Symbol;Acc:3774]	tcga-18-3409-01	missense_mutation		13	3.16	0.0016	0.065	1.34628	1.29472	0.0335	0.472	0.03068
CDC25B	cell division cycle 25B [Source:HGNC Symbol;Acc:1726]	tcga-18-3409-01	silent		86	3.38	0.000734	0.0373	1.28405	1.27212	0.152	0.846	0.03156
HMOX1	heme oxygenase (decycling) 1 [Source:HGNC Symbol;Acc:5013]	tcga-18-3409-01	silent		74	2.73	0.00639	0.168	1.2827	1.31058	0.00829	0.195	0.03276
F10	coagulation factor X [Source:HGNC Symbol;Acc:3528]	tcga-18-3409-01	missense_mutation		30	2.95	0.00313	0.104	1.29479	1.30249	0.0175	0.32	0.03328
SLC28A1	solute carrier family 28 (concentrative nucleoside transporter), member 1 [Source:HGNC Symbol;Acc:11001]	tcga-18-3409-01	missense_mutation,missense_mutation		20	2.97	0.00301	0.101	1.28143	1.30115	0.0197	0.344	0.03474
VIM	vimentin [Source:HGNC Symbol;Acc:12692]	tcga-18-3409-01	missense_mutation		113	2.22	0.0263	0.408	1.32491	1.32173	0.00262	0.0876	0.03574
TNR	tenascin R [Source:HGNC Symbol;Acc:11953]	tcga-18-3409-01	silent		9	3.32	0.000896	0.043	1.27393	1.25773	0.302	0.846	0.03638
ANK2	ankyrin 2, neuronal [Source:HGNC Symbol;Acc:493]	tcga-18-3409-01	silent,missense_mutation		30	3.3	0.000959	0.0451	1.36379	1.27854	0.104	0.824	0.03716
EPHA5	EPH receptor A5 [Source:HGNC Symbol;Acc:3389]	tcga-18-3409-01	missense_mutation		28	3.29	0.000989	0.046	1.31952	1.2659	0.21	0.846	0.03892
KCNJ6	potassium inwardly-rectifying channel, subfamily J, member 6 [Source:HGNC Symbol;Acc:6267]	tcga-18-3409-01	missense_mutation		29	2.83	0.0047	0.137	1.31263	1.3038	0.0156	0.297	0.04069
SRGAP2	SLIT-ROBO Rho GTPase activating protein 2 [Source:HGNC Symbol;Acc:19751]	tcga-18-3409-01	missense_mutation		29	3.26	0.00113	0.0507	1.29685	1.26452	0.224	0.846	0.04289
DPYSL5	dihydropyrimidinase-like 5 [Source:HGNC Symbol;Acc:20637]	tcga-18-3409-01	missense_mutation		14	3.25	0.00115	0.0514	1.27492	1.26177	0.254	0.846	0.04348
DICER1	dicer 1, ribonuclease type III [Source:HGNC Symbol;Acc:17098]	tcga-18-3409-01	missense_mutation,missense_mutation		53	3.25	0.00116	0.0518	1.32758	1.27017	0.169	0.846	0.04382
FAS	Fas cell surface death receptor [Source:HGNC Symbol;Acc:11920]	tcga-18-3409-01	missense_mutation		27	1.23	0.218	0.967	1.28775	1.32889	0.00116	0.0466	0.04506
SLC34A3	solute carrier family 34 (type II sodium/phosphate contransporter), member 3 [Source:HGNC Symbol;Acc:20305]	tcga-18-3409-01	silent		35	2.97	0.00302	0.101	1.31553	1.29602	0.0302	0.449	0.04535
SH3PXD2A	SH3 and PX domains 2A [Source:HGNC Symbol;Acc:23664]	tcga-18-3409-01	silent		21	3.22	0.00127	0.0552	1.29825	1.2444	0.483	0.846	0.0467
ATP7B	ATPase, Cu++ transporting, beta polypeptide [Source:HGNC Symbol;Acc:870]	tcga-18-3409-01	silent,silent		70	2.11	0.0348	0.479	1.27335	1.32014	0.00311	0.0993	0.04756
SLC9A4	solute carrier family 9, subfamily A (NHE4, cation proton antiporter 4), member 4 [Source:HGNC Symbol;Acc:11077]	tcga-18-3409-01	missense_mutation		22	2.21	0.0268	0.413	1.2959	1.31803	0.0039	0.119	0.04915
RANBP3	RAN binding protein 3 [Source:HGNC Symbol;Acc:9850]	tcga-18-3409-01	silent		43	3.2	0.00137	0.0583	1.33273	1.27698	0.115	0.846	0.04932
IL17RA	interleukin 17 receptor A [Source:HGNC Symbol;Acc:5985]	tcga-18-3409-01	nonsense_mutation,silent		33	3.21	0.00131	0.0563	1.24944	1.22574	0.732	0.904	0.0509
SHANK2	SH3 and multiple ankyrin repeat domains 2 [Source:HGNC Symbol;Acc:14295] ::OR:: Homo sapiens SH3 and multiple ankyrin repeat domains 2 (SHANK2), transcript variant 1, mRNA. [Source:RefSeq mRNA;Acc:NM_012309]	tcga-18-3409-01	missense_mutation		18	3.16	0.00158	0.0643	1.29742	1.27955	0.098	0.801	0.0515
CFTR	cystic fibrosis transmembrane conductance regulator (ATP-binding cassette sub-family C, member 7) [Source:HGNC Symbol;Acc:1884]	tcga-18-3409-01	missense_mutation		86	2.64	0.00823	0.199	1.3323	1.3062	0.0125	0.26	0.05174
PROS1	protein S (alpha) [Source:HGNC Symbol;Acc:9456]	tcga-18-3409-01	missense_mutation		11	3.15	0.00166	0.0665	1.29614	1.2803	0.0935	0.779	0.0518
MMP3	matrix metallopeptidase 3 (stromelysin 1, progelatinase) [Source:HGNC Symbol;Acc:7173]	tcga-18-3409-01	silent		31	2.76	0.00587	0.158	1.30239	1.30159	0.0189	0.336	0.05309
RHOH	ras homolog family member H [Source:HGNC Symbol;Acc:686]	tcga-18-3409-01	missense_mutation		28	3.17	0.00153	0.0631	1.32824	1.24417	0.486	0.846	0.05338
CYP2C19	cytochrome P450, family 2, subfamily C, polypeptide 19 [Source:HGNC Symbol;Acc:2621]	tcga-18-3409-01	silent,missense_mutation,missense_mutation		52	3.05	0.00228	0.0832	1.31051	1.28573	0.0652	0.65	0.05408
SLC34A1	solute carrier family 34 (type II sodium/phosphate contransporter), member 1 [Source:HGNC Symbol;Acc:11019]	tcga-18-3409-01	missense_mutation		25	3.16	0.0016	0.0651	1.29942	1.27806	0.107	0.838	0.05455
EPHA3	EPH receptor A3 [Source:HGNC Symbol;Acc:3387]	tcga-18-3409-01	silent		29	2.72	0.0066	0.172	1.34479	1.30215	0.018	0.327	0.05624
VWF	von Willebrand factor [Source:HGNC Symbol;Acc:12726]	tcga-18-3409-01	missense_mutation,missense_mutation,silent		22	2.38	0.0174	0.318	1.30776	1.31172	0.00742	0.182	0.05788
LSAMP	limbic system-associated membrane protein [Source:HGNC Symbol;Acc:6705]	tcga-18-3409-01	silent		8	3.13	0.00174	0.0688	1.25119	1.25873	0.29	0.846	0.0582
AKAP12	A kinase (PRKA) anchor protein 12 [Source:HGNC Symbol;Acc:370]	tcga-18-3409-01	missense_mutation,silent		8	0.806	0.42	0.967	1.33177	1.32589	0.00164	0.0616	0.05957
SPP1	secreted phosphoprotein 1 [Source:HGNC Symbol;Acc:11255]	tcga-18-3409-01	silent		18	0.759	0.448	0.967	1.30921	1.32589	0.00164	0.0616	0.05957
SVIL	supervillin [Source:HGNC Symbol;Acc:11480]	tcga-18-3409-01	missense_mutation		27	3.12	0.00181	0.0707	1.28619	1.25037	0.399	0.846	0.05981
PLCB1	phospholipase C, beta 1 (phosphoinositide-specific) [Source:HGNC Symbol;Acc:15917]	tcga-18-3409-01	missense_mutation,silent		34	2.98	0.00286	0.0975	1.34617	1.28708	0.0593	0.618	0.06026
SI	sucrase-isomaltase (alpha-glucosidase) [Source:HGNC Symbol;Acc:10856]	tcga-18-3409-01	missense_mutation,missense_mutation		22	3.11	0.00186	0.0722	1.25614	1.25767	0.303	0.846	0.06108
CYP1A1	cytochrome P450, family 1, subfamily A, polypeptide 1 [Source:HGNC Symbol;Acc:2595]	tcga-18-3409-01	missense_mutation		59	2.62	0.0089	0.209	1.29355	1.3041	0.0152	0.293	0.06124
CYP1A2	cytochrome P450, family 1, subfamily A, polypeptide 2 [Source:HGNC Symbol;Acc:2596]	tcga-18-3409-01	missense_mutation		51	2.57	0.0103	0.228	1.30618	1.30568	0.0132	0.269	0.06133
PARD3	par-3 family cell polarity regulator [Source:HGNC Symbol;Acc:16051]	tcga-18-3409-01	missense_mutation		22	3.01	0.00259	0.0909	1.3594	1.28442	0.0713	0.678	0.06163
CDON	cell adhesion associated, oncogene regulated [Source:HGNC Symbol;Acc:17104]	tcga-18-3409-01	nonsense_mutation		11	2.87	0.00412	0.125	1.25788	1.29358	0.0366	0.495	0.06188
SLC9A2	solute carrier family 9, subfamily A (NHE2, cation proton antiporter 2), member 2 [Source:HGNC Symbol;Acc:11072]	tcga-18-3409-01	missense_mutation		31	2.42	0.0157	0.299	1.30684	1.30958	0.00913	0.208	0.06219
ALK	anaplastic lymphoma receptor tyrosine kinase [Source:HGNC Symbol;Acc:427]	tcga-18-3409-01	missense_mutation		39	2.83	0.00472	0.137	1.32503	1.29564	0.0311	0.455	0.06234
PCDHAC2	protocadherin alpha subfamily C, 2 [Source:HGNC Symbol;Acc:8677]	tcga-18-3409-01	silent,missense_mutation,missense_mutation,silent,missense_mutation,missense_mutation,silent,nonsense_mutation,missense_mutation,missense_mutation,silent,silent,silent,missense_mutation,missense_mutation,missense_mutation,silent,missense_mutation,missense_mutation,missense_mutation,missense_mutation,silent,missense_mutation,missense_mutation,silent,missense_mutation,missense_mutation,missense_mut…		17	2.94	0.00329	0.108	1.31422	1.2886	0.0532	0.587	0.0634
KIF7	kinesin family member 7 [Source:HGNC Symbol;Acc:30497]	tcga-18-3409-01	missense_mutation,silent		16	3.09	0.00202	0.0763	1.28912	1.26572	0.211	0.846	0.06455
CGN	cingulin [Source:HGNC Symbol;Acc:17429]	tcga-18-3409-01	missense_mutation		28	3.09	0.00202	0.0766	1.27617	1.25788	0.301	0.846	0.0648
LRP2	low density lipoprotein receptor-related protein 2 [Source:HGNC Symbol;Acc:6694]	tcga-18-3409-01	silent,missense_mutation,missense_mutation,silent		41	2.84	0.00451	0.133	1.29524	1.29352	0.0368	0.496	0.06597
KRT18	keratin 18 [Source:HGNC Symbol;Acc:6430]	tcga-18-3409-01	missense_mutation		47	3.08	0.00209	0.0781	1.27852	1.26307	0.24	0.846	0.06607
C1QTNF2	C1q and tumor necrosis factor related protein 2 [Source:HGNC Symbol;Acc:14325]	tcga-18-3409-01	missense_mutation		9	2.86	0.0043	0.129	1.35425	1.29206	0.0411	0.525	0.06773
INSR	insulin receptor [Source:HGNC Symbol;Acc:6091]	tcga-18-3409-01	silent,missense_mutation,missense_mutation		43	2.97	0.00299	0.101	1.29645	1.28435	0.0716	0.679	0.06858
CNTNAP2	contactin associated protein-like 2 [Source:HGNC Symbol;Acc:13830]	tcga-18-3409-01	missense_mutation,missense_mutation,missense_mutation		10	3.06	0.00225	0.0825	1.35735	1.25892	0.288	0.846	0.0698		*
ZNF404	zinc finger protein 404 [Source:HGNC Symbol;Acc:19417]	tcga-18-3409-01	missense_mutation		10	3.06	0.00225	0.0825	1.2675	1.24111	0.529	0.846	0.0698
SOGA1	suppressor of glucose, autophagy associated 1 [Source:HGNC Symbol;Acc:16111]	tcga-18-3409-01	silent		11	3.05	0.00228	0.0834	1.27687	1.24887	0.42	0.846	0.07056
SLC5A6	solute carrier family 5 (sodium/multivitamin and iodide cotransporter), member 6 [Source:HGNC Symbol;Acc:11041]	tcga-18-3409-01	missense_mutation		11	1.65	0.0984	0.812	1.27703	1.32137	0.00272	0.0899	0.073
PLCH1	phospholipase C, eta 1 [Source:HGNC Symbol;Acc:29185]	tcga-18-3409-01	missense_mutation,missense_mutation		19	3.03	0.00246	0.0877	1.27785	1.25334	0.359	0.846	0.07419
SLC6A3	solute carrier family 6 (neurotransmitter transporter), member 3 [Source:HGNC Symbol;Acc:11049]	tcga-18-3409-01	nonsense_mutation		35	1.37	0.172	0.967	1.28423	1.32336	0.00218	0.077	0.07446
CYP1B1	cytochrome P450, family 1, subfamily B, polypeptide 1 [Source:HGNC Symbol;Acc:2597]	tcga-18-3409-01	missense_mutation		35	2.61	0.00898	0.21	1.29439	1.30056	0.0207	0.355	0.07455
DDR2	discoidin domain receptor tyrosine kinase 2 [Source:HGNC Symbol;Acc:2731]	tcga-18-3409-01	missense_mutation		24	3.02	0.00255	0.0901	1.29768	1.26827	0.186	0.846	0.07622
HAX1	HCLS1 associated protein X-1 [Source:HGNC Symbol;Acc:16915]	tcga-18-3409-01	missense_mutation		31	3.01	0.00265	0.0923	1.25992	1.25883	0.289	0.846	0.07809
NRXN1	neurexin 1 [Source:HGNC Symbol;Acc:8008]	tcga-18-3409-01	missense_mutation		23	2.87	0.00404	0.123	1.33881	1.28646	0.062	0.635	0.0781		*
G6PC	glucose-6-phosphatase, catalytic subunit [Source:HGNC Symbol;Acc:4056]	tcga-18-3409-01	missense_mutation		28	2.81	0.00494	0.141	1.30987	1.29047	0.0464	0.554	0.07811
PXDN	peroxidasin homolog (Drosophila) [Source:HGNC Symbol;Acc:14966]	tcga-18-3409-01	silent,missense_mutation,missense_mutation		17	3	0.0027	0.0937	1.27581	1.25371	0.354	0.846	0.07927
TRIM3	tripartite motif containing 3 [Source:HGNC Symbol;Acc:10064]	tcga-18-3409-01	silent		13	3	0.00274	0.0945	1.25156	1.26723	0.196	0.846	0.07995
MYO5C	myosin VC [Source:HGNC Symbol;Acc:7604]	tcga-18-3409-01	silent		50	2.91	0.00364	0.115	1.30896	1.28355	0.0756	0.697	0.08016
GRK5	G protein-coupled receptor kinase 5 [Source:HGNC Symbol;Acc:4544]	tcga-18-3409-01	silent		47	2.79	0.00531	0.149	1.3097	1.29084	0.0451	0.546	0.08135
SLC4A2	solute carrier family 4 (anion exchanger), member 2 [Source:HGNC Symbol;Acc:11028]	tcga-18-3409-01	silent		28	2.62	0.00871	0.206	1.31914	1.29856	0.0245	0.396	0.08158
SOX5	SRY (sex determining region Y)-box 5 [Source:HGNC Symbol;Acc:11201]	tcga-18-3409-01	silent		59	2.77	0.00565	0.155	1.3185	1.29171	0.0422	0.53	0.08215
UGT2B15	UDP-glucuronosyltransferase UGT2B15 [Source:UniProtKB/TrEMBL;Acc:Q9UHH3] ::OR:: UDP glucuronosyltransferase 2 family, polypeptide B15 [Source:HGNC Symbol;Acc:12546]	tcga-18-3409-01	missense_mutation		26	2.99	0.00282	0.0966	1.25668	1.23238	0.649	0.858	0.08288
PRKD1	protein kinase D1 [Source:HGNC Symbol;Acc:9407]	tcga-18-3409-01	missense_mutation,missense_mutation		34	2.68	0.00726	0.183	1.31552	1.29452	0.034	0.476	0.08711
SLCO1A2	solute carrier organic anion transporter family, member 1A2 [Source:HGNC Symbol;Acc:10956]	tcga-18-3409-01	nonsense_mutation,missense_mutation		32	1.69	0.0901	0.78	1.30328	1.31866	0.00365	0.112	0.08736
BSN	bassoon presynaptic cytomatrix protein [Source:HGNC Symbol;Acc:1117]	tcga-18-3409-01	silent,silent		9	2.28	0.0227	0.374	1.36772	1.30786	0.0107	0.234	0.08752
RELA	v-rel avian reticuloendotheliosis viral oncogene homolog A [Source:HGNC Symbol;Acc:9955]	tcga-18-3409-01	missense_mutation,silent,missense_mutation		159	2.71	0.00676	0.174	1.28682	1.29315	0.0378	0.506	0.08804
JAK3	Janus kinase 3 [Source:HGNC Symbol;Acc:6193]	tcga-18-3409-01	silent,missense_mutation,missense_mutation		60	2.95	0.00322	0.106	1.27178	1.27474	0.131	0.846	0.08968
EPHA7	EPH receptor A7 [Source:HGNC Symbol;Acc:3390]	tcga-18-3409-01	missense_mutation,missense_mutation,missense_mutation		35	2.93	0.00336	0.109	1.31374	1.26988	0.171	0.846	0.09221
ABCC5	ATP-binding cassette, sub-family C (CFTR/MRP), member 5 [Source:HGNC Symbol;Acc:56]	tcga-18-3409-01	silent,missense_mutation,missense_mutation		16	1.18	0.238	0.967	1.29092	1.32069	0.00293	0.0955	0.09235
LRRCC1	leucine rich repeat and coiled-coil centrosomal protein 1 [Source:HGNC Symbol;Acc:29373]	tcga-18-3409-01		3.273	7	2.93	0.0034	0.11	1.2616	1.25187	0.379	0.846	0.09306
PPP1R13B	protein phosphatase 1, regulatory subunit 13B [Source:HGNC Symbol;Acc:14950]	tcga-18-3409-01	silent		21	2.58	0.00987	0.223	1.30796	1.29738	0.027	0.419	0.09344
ANGPT1	angiopoietin 1 [Source:HGNC Symbol;Acc:484]	tcga-18-3409-01	silent		13	0.679	0.497	0.967	1.33377	1.32043	0.00302	0.0968	0.09361
ABL2	c-abl oncogene 2, non-receptor tyrosine kinase [Source:HGNC Symbol;Acc:77]	tcga-18-3409-01	nonsense_mutation		33	2.63	0.00855	0.204	1.29915	1.29536	0.0318	0.461	0.09404
DAG1	dystroglycan 1 (dystrophin-associated glycoprotein 1) [Source:HGNC Symbol;Acc:2666]	tcga-18-3409-01	missense_mutation		22	2.73	0.00634	0.167	1.33888	1.28927	0.0506	0.574	0.09586
SERPIND1	serpin peptidase inhibitor, clade D (heparin cofactor), member 1 [Source:HGNC Symbol;Acc:4838]	tcga-18-3409-01	missense_mutation		20	2.52	0.0117	0.249	1.32462	1.2976	0.0265	0.415	0.1033
VN1R2	vomeronasal 1 receptor 2 [Source:HGNC Symbol;Acc:19872]	tcga-18-3409-01	missense_mutation		9	2.65	0.00808	0.196	1.27216	1.29187	0.0417	0.529	0.1037
DLGAP2	discs, large (Drosophila) homolog-associated protein 2 [Source:HGNC Symbol;Acc:2906]	tcga-18-3409-01	missense_mutation,silent		11	2.87	0.00412	0.125	1.33769	1.2765	0.118	0.846	0.1058
CCDC80	coiled-coil domain containing 80 [Source:HGNC Symbol;Acc:30649]	tcga-18-3409-01	missense_mutation		9	2.75	0.00596	0.16	1.31085	1.28509	0.0681	0.662	0.1059
HCN2	hyperpolarization activated cyclic nucleotide-gated potassium channel 2 [Source:HGNC Symbol;Acc:4846]	tcga-18-3409-01	missense_mutation		13	1.77	0.0764	0.722	1.31146	1.31493	0.00538	0.148	0.1069
APOH	apolipoprotein H (beta-2-glycoprotein I) [Source:HGNC Symbol;Acc:616]	tcga-18-3409-01	silent		10	2.58	0.00988	0.223	1.35782	1.29434	0.0345	0.48	0.107
CUX1	cut-like homeobox 1 [Source:HGNC Symbol;Acc:2557]	tcga-18-3409-01	missense_mutation		108	2.48	0.0131	0.268	1.3107	1.29785	0.026	0.409	0.1096
TMC7	transmembrane channel-like 7 [Source:HGNC Symbol;Acc:23000]	tcga-18-3409-01	silent		1	0.553	0.58	0.967	1.42977	1.31837	0.00376	0.115	0.1112
NCF1	neutrophil cytosolic factor 1 [Source:HGNC Symbol;Acc:7660]	tcga-18-3409-01	silent		24	1.79	0.0729	0.705	1.29851	1.31364	0.00613	0.162	0.1142
GRM3	glutamate receptor, metabotropic 3 [Source:HGNC Symbol;Acc:4595]	tcga-18-3409-01	silent		58	2.63	0.00845	0.202	1.30163	1.28935	0.0503	0.573	0.1157
CDH4	cadherin 4, type 1, R-cadherin (retinal) [Source:HGNC Symbol;Acc:1763]	tcga-18-3409-01	missense_mutation		10	2.33	0.0199	0.346	1.29412	1.30135	0.0193	0.34	0.1176
JARID2	jumonji, AT rich interactive domain 2 [Source:HGNC Symbol;Acc:6196]	tcga-18-3409-01	silent		47	2.81	0.00491	0.141	1.3313	1.27529	0.127	0.846	0.1193
KIAA1586	KIAA1586 [Source:HGNC Symbol;Acc:21360]	tcga-18-3409-01	missense_mutation,missense_mutation		2	2.8	0.00505	0.144	1.23914	1.24953	0.411	0.846	0.1218
KIF14	kinesin family member 14 [Source:HGNC Symbol;Acc:19181]	tcga-18-3409-01	missense_mutation		24	2.8	0.00518	0.146	1.26792	1.27129	0.159	0.846	0.1235
DGAT2	diacylglycerol O-acyltransferase 2 [Source:HGNC Symbol;Acc:16940]	tcga-18-3409-01	missense_mutation		31	2.79	0.00527	0.148	1.26956	1.24123	0.527	0.846	0.1252
COMP	cartilage oligomeric matrix protein [Source:HGNC Symbol;Acc:2227]	tcga-18-3409-01	silent,missense_mutation,missense_mutation		6	2.29	0.0221	0.368	1.30667	1.30124	0.0195	0.342	0.1259
DGKG	diacylglycerol kinase, gamma 90kDa [Source:HGNC Symbol;Acc:2853]	tcga-18-3409-01	missense_mutation		48	2.79	0.00535	0.149	1.31407	1.26965	0.173	0.846	0.1261
IRF8	interferon regulatory factor 8 [Source:HGNC Symbol;Acc:5358]	tcga-18-3409-01	missense_mutation		48	2.79	0.00535	0.149	1.29306	1.26911	0.178	0.846	0.1261			*
CSK	c-src tyrosine kinase [Source:HGNC Symbol;Acc:2444]	tcga-18-3409-01	silent		68	2.31	0.0208	0.355	1.29454	1.30022	0.0213	0.361	0.1282
IQGAP3	IQ motif containing GTPase activating protein 3 [Source:HGNC Symbol;Acc:20669]	tcga-18-3409-01	silent		16	2.77	0.00557	0.153	1.30441	1.27455	0.132	0.846	0.1294
EP300	E1A binding protein p300 [Source:HGNC Symbol;Acc:3373]	tcga-18-3409-01	silent,silent		156	0.805	0.421	0.967	1.28201	1.3163	0.00467	0.134	0.1296
DRC7		tcga-18-3409-01	silent		3	2.77	0.00569	0.156	1.23104	1.24653	0.452	0.846	0.132
SYTL3	synaptotagmin-like 3 [Source:HGNC Symbol;Acc:15587]	tcga-18-3409-01	silent		3	2.77	0.00569	0.156	1.27327	1.24331	0.498	0.846	0.132
VPS13D	vacuolar protein sorting 13 homolog D (S. cerevisiae) [Source:HGNC Symbol;Acc:23595]	tcga-18-3409-01	missense_mutation		3	2.77	0.00569	0.156	1.25319	1.23803	0.572	0.846	0.132
NXPH1	neurexophilin 1 [Source:HGNC Symbol;Acc:20693]	tcga-18-3409-01	missense_mutation		3	0.735	0.462	0.967	1.37279	1.31584	0.0049	0.139	0.1344
SIPA1L1	signal-induced proliferation-associated 1 like 1 [Source:HGNC Symbol;Acc:20284]	tcga-18-3409-01	missense_mutation		24	2.71	0.00673	0.174	1.31219	1.28033	0.0933	0.778	0.1354
MMP1	matrix metallopeptidase 1 (interstitial collagenase) [Source:HGNC Symbol;Acc:7155]	tcga-18-3409-01	silent,missense_mutation		28	1.97	0.0489	0.577	1.30163	1.30777	0.0108	0.235	0.1356
GABRG1	gamma-aminobutyric acid (GABA) A receptor, gamma 1 [Source:HGNC Symbol;Acc:4086]	tcga-18-3409-01	missense_mutation		5	2.16	0.0307	0.447	1.30002	1.30304	0.0167	0.31	0.1386
MOGAT2	monoacylglycerol O-acyltransferase 2 [Source:HGNC Symbol;Acc:23248]	tcga-18-3409-01	silent		23	2.74	0.00614	0.164	1.25689	1.23571	0.605	0.846	0.1387
PLD2	phospholipase D2 [Source:HGNC Symbol;Acc:9068]	tcga-18-3409-01	missense_mutation,silent		76	2.74	0.00619	0.165	1.30053	1.25867	0.291	0.846	0.1396
TPTE	transmembrane phosphatase with tensin homology [Source:HGNC Symbol;Acc:12023]	tcga-18-3409-01	missense_mutation,missense_mutation,missense_mutation,missense_mutation		39	2.48	0.0132	0.268	1.31268	1.29214	0.0409	0.523	0.1402
THBS1	thrombospondin 1 [Source:HGNC Symbol;Acc:11785]	tcga-18-3409-01	missense_mutation		39	2.65	0.00805	0.196	1.30651	1.2827	0.08	0.718	0.1407
KEAP1	kelch-like ECH-associated protein 1 [Source:HGNC Symbol;Acc:23177]	tcga-18-3409-01	missense_mutation		46	0.124	0.901	0.967	1.27759	1.31515	0.00526	0.147	0.1421
CLEC4M	C-type lectin domain family 4, member M [Source:HGNC Symbol;Acc:13523]	tcga-18-3409-01	silent		6	2.71	0.00669	0.173	1.26131	1.24633	0.455	0.846	0.1464
HCN1	hyperpolarization activated cyclic nucleotide-gated potassium channel 1 [Source:HGNC Symbol;Acc:4845]	tcga-18-3409-01	silent,missense_mutation		15	1.99	0.0471	0.565	1.30974	1.30622	0.0125	0.26	0.1469
NTN3	netrin 3 [Source:HGNC Symbol;Acc:8030]	tcga-18-3409-01	nonsense_mutation		10	2.17	0.0298	0.438	1.32546	1.30162	0.0189	0.336	0.1472
ABCC8	ATP-binding cassette, sub-family C (CFTR/MRP), member 8 [Source:HGNC Symbol;Acc:59]	tcga-18-3409-01	silent		13	2.11	0.0347	0.478	1.28684	1.30205	0.0182	0.328	0.1568
SEMA7A	semaphorin 7A, GPI membrane anchor (John Milton Hagen blood group) [Source:HGNC Symbol;Acc:10741]	tcga-18-3409-01	silent		3	-0.472	0.637	1	1.3368	1.31385	0.006	0.159	0.159
PCDHB3	protocadherin beta 3 [Source:HGNC Symbol;Acc:8688]	tcga-18-3409-01	missense_mutation		8	2.33	0.0199	0.347	1.31777	1.29526	0.0321	0.462	0.1603
CAPN11	calpain 11 [Source:HGNC Symbol;Acc:1478]	tcga-18-3409-01	missense_mutation		4	0.91	0.363	0.967	1.28828	1.31307	0.00649	0.167	0.1615
ARRDC4	arrestin domain containing 4 [Source:HGNC Symbol;Acc:28087]	tcga-18-3409-01	missense_mutation		4	1.58	0.115	0.865	1.35832	1.31129	0.00773	0.187	0.1618
ATP10B	ATPase, class V, type 10B [Source:HGNC Symbol;Acc:13543]	tcga-18-3409-01	missense_mutation,missense_mutation,silent		7	2.66	0.00789	0.194	1.24924	1.24323	0.499	0.846	0.1641
SLITRK2	SLIT and NTRK-like family, member 2 [Source:HGNC Symbol;Acc:13449]	tcga-18-3409-01	silent		5	2.65	0.00797	0.195	1.29398	1.25481	0.34	0.846	0.165
EPHB2	EPH receptor B2 [Source:HGNC Symbol;Acc:3393]	tcga-18-3409-01	missense_mutation		36	1.56	0.12	0.881	1.31391	1.31102	0.00795	0.189	0.1665
LRRC2	leucine rich repeat containing 2 [Source:HGNC Symbol;Acc:14676]	tcga-18-3409-01	missense_mutation,silent		2	0.782	0.434	0.967	1.39738	1.31232	0.00699	0.174	0.1683
FAM71F1	family with sequence similarity 71, member F1 [Source:HGNC Symbol;Acc:30704]	tcga-18-3409-01	silent		4	2.64	0.00827	0.199	1.27954	1.24372	0.492	0.846	0.1684
PLXNA4	plexin A4 [Source:HGNC Symbol;Acc:9102]	tcga-18-3409-01	silent		8	2.64	0.00825	0.199	1.24092	1.27327	0.142	0.846	0.1684
ZNF643		tcga-18-3409-01	missense_mutation		4	2.64	0.00827	0.199	1.25332	1.23865	0.564	0.846	0.1684
GOT1L1	glutamic-oxaloacetic transaminase 1-like 1 [Source:HGNC Symbol;Acc:28487]	tcga-18-3409-01	missense_mutation		22	2.64	0.00831	0.2	1.257	1.25354	0.356	0.846	0.1692
OPRM1	opioid receptor, mu 1 [Source:HGNC Symbol;Acc:8156]	tcga-18-3409-01	silent,missense_mutation		32	2.64	0.0083	0.2	1.23028	1.24745	0.439	0.846	0.1692
THBS2	thrombospondin 2 [Source:HGNC Symbol;Acc:11786]	tcga-18-3409-01	missense_mutation,missense_mutation		11	2.46	0.014	0.278	1.28337	1.28733	0.0582	0.612	0.1701
ANK3	ankyrin 3, node of Ranvier (ankyrin G) [Source:HGNC Symbol;Acc:494]	tcga-18-3409-01	missense_mutation		30	2.63	0.00855	0.204	1.32126	1.26662	0.202	0.846	0.1726
MMP28	matrix metallopeptidase 28 [Source:HGNC Symbol;Acc:14366] ::OR:: Homo sapiens matrix metallopeptidase 28 (MMP28), transcript variant 1, mRNA. [Source:RefSeq mRNA;Acc:NM_024302]	tcga-18-3409-01	silent,missense_mutation		1	0.21	0.833	0.967	1.41668	1.31182	0.00735	0.181	0.175
MAP1B	microtubule-associated protein 1B [Source:HGNC Symbol;Acc:6836]	tcga-18-3409-01	missense_mutation		27	2.42	0.0156	0.298	1.34795	1.28838	0.054	0.591	0.1761
KCNN4	potassium intermediate/small conductance calcium-activated channel, subfamily N, member 4 [Source:HGNC Symbol;Acc:6293]	tcga-18-3409-01	missense_mutation		19	2.27	0.0232	0.378	1.27021	1.29498	0.0328	0.467	0.1765
JAK1	Janus kinase 1 [Source:HGNC Symbol;Acc:6190]	tcga-18-3409-01	silent		81	2.61	0.00911	0.212	1.29184	1.27585	0.123	0.846	0.1794
POMC	proopiomelanocortin [Source:HGNC Symbol;Acc:9201]	tcga-18-3409-01	missense_mutation		45	2.38	0.0173	0.317	1.28881	1.28983	0.0486	0.567	0.1797
AKT3	v-akt murine thymoma viral oncogene homolog 3 [Source:HGNC Symbol;Acc:393]	tcga-18-3409-01	missense_mutation		63	1.06	0.289	0.967	1.28082	1.31138	0.00767	0.186	0.1799
EDNRA	endothelin receptor type A [Source:HGNC Symbol;Acc:3179]	tcga-18-3409-01	silent		33	1.28	0.199	0.967	1.2812	1.31136	0.00768	0.186	0.1799
DCLK1	doublecortin-like kinase 1 [Source:HGNC Symbol;Acc:2700]	tcga-18-3409-01	missense_mutation		19	2.61	0.00915	0.213	1.35271	1.2724	0.149	0.846	0.1802
FHDC1	FH2 domain containing 1 [Source:HGNC Symbol;Acc:29363]	tcga-18-3409-01	missense_mutation		1	0.21	0.833	0.967	1.40399	1.31107	0.0079	0.188	0.1818
IQGAP2	IQ motif containing GTPase activating protein 2 [Source:HGNC Symbol;Acc:6111]	tcga-18-3409-01	missense_mutation		18	2.6	0.00934	0.215	1.33687	1.27105	0.161	0.846	0.1819
GOLGA6B	golgin A6 family, member B [Source:HGNC Symbol;Acc:32205]	tcga-18-3409-01	missense_mutation		1	2.6	0.00937	0.216	1.24671	1.23982	0.547	0.846	0.1827
KCTD19	potassium channel tetramerization domain containing 19 [Source:HGNC Symbol;Acc:24753]	tcga-18-3409-01	missense_mutation		1	2.6	0.00937	0.216	1.2608	1.23765	0.578	0.846	0.1827
PRB4	proline-rich protein BstNI subfamily 4 [Source:HGNC Symbol;Acc:9340]	tcga-18-3409-01	missense_mutation		1	2.6	0.00937	0.216	1.23819	1.23765	0.578	0.846	0.1827
FASN	fatty acid synthase [Source:HGNC Symbol;Acc:3594]	tcga-18-3409-01	silent		91	2.6	0.00941	0.217	1.28847	1.25793	0.3	0.846	0.1836
PLCB4	phospholipase C, beta 4 [Source:HGNC Symbol;Acc:9059]	tcga-18-3409-01	missense_mutation		28	2.59	0.0097	0.22	1.28887	1.26069	0.267	0.846	0.1861
SULT1E1	sulfotransferase family 1E, estrogen-preferring, member 1 [Source:HGNC Symbol;Acc:11377]	tcga-18-3409-01	missense_mutation		45	2.11	0.0347	0.478	1.3187	1.29832	0.025	0.401	0.1917
ADAMTS3	ADAM metallopeptidase with thrombospondin type 1 motif, 3 [Source:HGNC Symbol;Acc:219]	tcga-18-3409-01	missense_mutation		8	2.43	0.0152	0.293	1.32406	1.28541	0.0666	0.656	0.1922
CAPN3	calpain 3, (p94) [Source:HGNC Symbol;Acc:1480]	tcga-18-3409-01	silent		10	2.1	0.0359	0.487	1.3617	1.2986	0.0244	0.395	0.1924
EPHB4	EPH receptor B4 [Source:HGNC Symbol;Acc:3395]	tcga-18-3409-01	silent		34	2.16	0.0305	0.445	1.3095	1.29667	0.0286	0.433	0.1927
RERE	arginine-glutamic acid dipeptide (RE) repeats [Source:HGNC Symbol;Acc:9965]	tcga-18-3409-01	silent		20	2.57	0.0102	0.228	1.26054	1.25264	0.368	0.846	0.1929
GSTP1	glutathione S-transferase pi 1 [Source:HGNC Symbol;Acc:4638]	tcga-18-3409-01	missense_mutation		88	0.69	0.49	0.967	1.23068	1.31006	0.00872	0.201	0.1944
CUBN	cubilin (intrinsic factor-cobalamin receptor) [Source:HGNC Symbol;Acc:2548]	tcga-18-3409-01	silent,missense_mutation,missense_mutation,missense_mutation,missense_mutation,silent,silent,missense_mutation,missense_mutation		6	2.56	0.0104	0.23	1.28527	1.26826	0.186	0.846	0.1946
GLI2	GLI family zinc finger 2 [Source:HGNC Symbol;Acc:4318]	tcga-18-3409-01	missense_mutation,silent		14	0.219	0.826	0.967	1.31656	1.30994	0.00882	0.202	0.1953
CIB3	calcium and integrin binding family member 3 [Source:HGNC Symbol;Acc:24580]	tcga-18-3409-01	missense_mutation		13	2.56	0.0105	0.232	1.2671	1.27627	0.12	0.846	0.1963
CHRNA1	cholinergic receptor, nicotinic, alpha 1 (muscle) [Source:HGNC Symbol;Acc:1955]	tcga-18-3409-01	missense_mutation		14	1.85	0.0636	0.66	1.25261	1.30355	0.0159	0.301	0.1987
APBB2	amyloid beta (A4) precursor protein-binding, family B, member 2 [Source:HGNC Symbol;Acc:582]	tcga-18-3409-01	silent		9	2.55	0.0107	0.235	1.33393	1.24893	0.419	0.846	0.1988
PKDREJ	polycystin (PKD) family receptor for egg jelly [Source:HGNC Symbol;Acc:9015]	tcga-18-3409-01	nonsense_mutation		1	-0.412	0.68	1	1.38082	1.31019	0.00861	0.199	0.199
FAM131B	family with sequence similarity 131, member B [Source:HGNC Symbol;Acc:22202]	tcga-18-3409-01	missense_mutation		15	2.54	0.0111	0.24	1.26091	1.27594	0.122	0.846	0.203
TTLL2	tubulin tyrosine ligase-like family, member 2 [Source:HGNC Symbol;Acc:21211]	tcga-18-3409-01	missense_mutation		7	2.53	0.0114	0.244	1.27477	1.25072	0.394	0.846	0.2064
MOGAT1	monoacylglycerol O-acyltransferase 1 [Source:HGNC Symbol;Acc:18210]	tcga-18-3409-01	missense_mutation		27	2.53	0.0115	0.245	1.27098	1.24214	0.515	0.846	0.2073
HK3	hexokinase 3 (white cell) [Source:HGNC Symbol;Acc:4925]	tcga-18-3409-01	missense_mutation		23	2.53	0.0116	0.247	1.25895	1.24899	0.418	0.846	0.209
PTK7	protein tyrosine kinase 7 [Source:HGNC Symbol;Acc:9618]	tcga-18-3409-01	missense_mutation		25	2.52	0.0116	0.247	1.30009	1.26939	0.176	0.846	0.209
TYRP1	tyrosinase-related protein 1 [Source:HGNC Symbol;Acc:12450]	tcga-18-3409-01	missense_mutation		23	2.53	0.0116	0.247	1.32169	1.24972	0.408	0.846	0.209
FAM161A	family with sequence similarity 161, member A [Source:HGNC Symbol;Acc:25808]	tcga-18-3409-01	missense_mutation		26	2.51	0.0122	0.255	1.272	1.25043	0.398	0.846	0.2157
SYT4	synaptotagmin IV [Source:HGNC Symbol;Acc:11512]	tcga-18-3409-01	missense_mutation,silent,missense_mutation		12	2.17	0.0304	0.443	1.34745	1.29372	0.0362	0.492	0.218
SLC36A4	solute carrier family 36 (proton/amino acid symporter), member 4 [Source:HGNC Symbol;Acc:19660]	tcga-18-3409-01	missense_mutation		7	2.53	0.0114	0.244	1.25414	1.22656	0.722	0.898	0.2191
CAPN10	calpain 10 [Source:HGNC Symbol;Acc:1477]	tcga-18-3409-01	missense_mutation,silent		6	1.72	0.085	0.76	1.28305	1.30428	0.0149	0.29	0.2204
KRT4	keratin 4 [Source:HGNC Symbol;Acc:6441]	tcga-18-3409-01	missense_mutation		14	2.48	0.0131	0.267	1.24854	1.24244	0.51	0.846	0.2259
PNLIP	pancreatic lipase [Source:HGNC Symbol;Acc:9155]	tcga-18-3409-01	missense_mutation,missense_mutation		14	2.48	0.0131	0.267	1.26125	1.2509	0.392	0.846	0.2259
ACOT4	acyl-CoA thioesterase 4 [Source:HGNC Symbol;Acc:19748]	tcga-18-3409-01	silent		27	2.53	0.0115	0.245	1.2419	1.2231	0.762	0.925	0.2266
MYO5B	myosin VB [Source:HGNC Symbol;Acc:7603]	tcga-18-3409-01	silent		46	2.17	0.0303	0.443	1.28812	1.29266	0.0393	0.516	0.2286
FLT3	fms-related tyrosine kinase 3 [Source:HGNC Symbol;Acc:3765]	tcga-18-3409-01	silent		22	2.46	0.0137	0.275	1.28233	1.26914	0.178	0.846	0.2327
TIE1	tyrosine kinase with immunoglobulin-like and EGF-like domains 1 [Source:HGNC Symbol;Acc:11809]	tcga-18-3409-01	missense_mutation		22	2.46	0.0137	0.275	1.29669	1.26522	0.217	0.846	0.2327
TANC2	tetratricopeptide repeat, ankyrin repeat and coiled-coil containing 2 [Source:HGNC Symbol;Acc:30212]	tcga-18-3409-01	missense_mutation		9	2.46	0.014	0.279	1.259	1.2368	0.589	0.846	0.236
ATN1	atrophin 1 [Source:HGNC Symbol;Acc:3033]	tcga-18-3409-01	silent,nonsense_mutation		31	2.45	0.0143	0.282	1.28162	1.27011	0.169	0.846	0.2386
ABCA12	ATP-binding cassette, sub-family A (ABC1), member 12 [Source:HGNC Symbol;Acc:14637]	tcga-18-3409-01	silent		2	-0.135	0.893	1	1.3746	1.30735	0.0113	0.241	0.241
KAT2B	K(lysine) acetyltransferase 2B [Source:HGNC Symbol;Acc:8638]	tcga-18-3409-01	missense_mutation		90	-0.168	0.867	1	1.31526	1.30734	0.0113	0.241	0.241
EPHA8	EPH receptor A8 [Source:HGNC Symbol;Acc:3391]	tcga-18-3409-01	silent		23	2.44	0.0146	0.286	1.29194	1.26121	0.261	0.846	0.242
GJB4	gap junction protein, beta 4, 30.3kDa [Source:HGNC Symbol;Acc:4286]	tcga-18-3409-01	missense_mutation		1	0.0764	0.939	0.969	1.39681	1.30667	0.012	0.252	0.2442
ANKRD24	ankyrin repeat domain 24 [Source:HGNC Symbol;Acc:29424]	tcga-18-3409-01	silent,missense_mutation		3	2.43	0.015	0.291	1.24594	1.24071	0.535	0.846	0.2462
SELP	selectin P (granule membrane protein 140kDa, antigen CD62) [Source:HGNC Symbol;Acc:10721]	tcga-18-3409-01	missense_mutation,silent		8	2.43	0.0152	0.293	1.26885	1.27044	0.166	0.846	0.2479
SERPINB6	serpin peptidase inhibitor, clade B (ovalbumin), member 6 [Source:HGNC Symbol;Acc:8950]	tcga-18-3409-01	missense_mutation		8	2.43	0.0152	0.293	1.23238	1.25643	0.319	0.846	0.2479
LRRC15	leucine rich repeat containing 15 [Source:HGNC Symbol;Acc:20818]	tcga-18-3409-01	silent		13	2.42	0.0153	0.295	1.22455	1.24657	0.452	0.846	0.2496
PIM1	pim-1 oncogene [Source:HGNC Symbol;Acc:8986]	tcga-18-3409-01	missense_mutation,missense_mutation		12	-0.48	0.631	1	1.29374	1.30681	0.0118	0.25	0.25
NOTCH3	notch 3 [Source:HGNC Symbol;Acc:7883]	tcga-18-3409-01	missense_mutation		24	2.42	0.0154	0.296	1.25015	1.26149	0.257	0.846	0.2504
APBA2	amyloid beta (A4) precursor protein-binding, family A, member 2 [Source:HGNC Symbol;Acc:579]	tcga-18-3409-01	missense_mutation,silent,missense_mutation		6	2.42	0.0155	0.297	1.31634	1.24808	0.431	0.846	0.2513
RELN	reelin [Source:HGNC Symbol;Acc:9957]	tcga-18-3409-01	silent,missense_mutation,missense_mutation,silent,missense_mutation		11	2.24	0.0254	0.4	1.29742	1.28645	0.062	0.635	0.254
SYNM	synemin, intermediate filament protein [Source:HGNC Symbol;Acc:24466]	tcga-18-3409-01	silent,missense_mutation		7	2.41	0.0159	0.301	1.35989	1.25624	0.321	0.846	0.2546
MSTN	myostatin [Source:HGNC Symbol;Acc:4223]	tcga-18-3409-01	silent		20	2.16	0.0307	0.446	1.32733	1.28935	0.0504	0.573	0.2556
ODF2	outer dense fiber of sperm tails 2 [Source:HGNC Symbol;Acc:8114]	tcga-18-3409-01	missense_mutation		40	2.4	0.0166	0.309	1.29627	1.26338	0.236	0.846	0.2614
EPHA2	EPH receptor A2 [Source:HGNC Symbol;Acc:3386]	tcga-18-3409-01	missense_mutation		38	1.73	0.0834	0.753	1.33135	1.30056	0.0207	0.355	0.2673
CDH9	cadherin 9, type 2 (T1-cadherin) [Source:HGNC Symbol;Acc:1768]	tcga-18-3409-01	silent,silent,silent		10	2.1	0.0359	0.487	1.33777	1.29025	0.0471	0.56	0.2727
DOCK6	dedicator of cytokinesis 6 [Source:HGNC Symbol;Acc:19189]	tcga-18-3409-01	missense_mutation		9	2.37	0.018	0.325	1.25574	1.25242	0.371	0.846	0.275
DPP10	dipeptidyl-peptidase 10 (non-functional) [Source:HGNC Symbol;Acc:20823]	tcga-18-3409-01	missense_mutation,missense_mutation,missense_mutation		12	2.37	0.018	0.325	1.30121	1.24374	0.492	0.846	0.275
SEMA6A	sema domain, transmembrane domain (TM), and cytoplasmic domain, (semaphorin) 6A [Source:HGNC Symbol;Acc:10738]	tcga-18-3409-01	silent		9	2.37	0.018	0.325	1.29664	1.26155	0.257	0.846	0.275
ROS1	c-ros oncogene 1 , receptor tyrosine kinase [Source:HGNC Symbol;Acc:10261]	tcga-18-3409-01	silent,missense_mutation		19	2.36	0.0181	0.326	1.28712	1.25479	0.34	0.846	0.2758
AGAP2	ArfGAP with GTPase domain, ankyrin repeat and PH domain 2 [Source:HGNC Symbol;Acc:16921]	tcga-18-3409-01	missense_mutation		7	0.968	0.333	0.967	1.27932	1.30445	0.0147	0.289	0.2795
HAP1	huntingtin-associated protein 1 [Source:HGNC Symbol;Acc:4812]	tcga-18-3409-01	missense_mutation		26	2.36	0.0185	0.331	1.29318	1.27331	0.142	0.846	0.28
PCDHB8	protocadherin beta 8 [Source:HGNC Symbol;Acc:8693]	tcga-18-3409-01	missense_mutation		7	2.09	0.0369	0.495	1.30283	1.29	0.048	0.566	0.2802
GRIN3B	glutamate receptor, ionotropic, N-methyl-D-aspartate 3B [Source:HGNC Symbol;Acc:16768]	tcga-18-3409-01	missense_mutation		1	1.11	0.268	0.967	1.27135	1.30437	0.0148	0.29	0.2804
SEZ6L	seizure related 6 homolog (mouse)-like [Source:HGNC Symbol;Acc:10763]	tcga-18-3409-01	missense_mutation		3	1.37	0.172	0.967	1.36971	1.30429	0.0149	0.29	0.2804
ACSM4	acyl-CoA synthetase medium-chain family member 4 [Source:HGNC Symbol;Acc:32016]	tcga-18-3409-01	missense_mutation		58	2.34	0.0195	0.342	1.25598	1.2406	0.536	0.846	0.2893
TECTA	tectorin alpha [Source:HGNC Symbol;Acc:11720]	tcga-18-3409-01	missense_mutation,silent,missense_mutation		3	0.539	0.59	0.967	1.36658	1.30343	0.0161	0.303	0.293
BACH2	BTB and CNC homology 1, basic leucine zipper transcription factor 2 [Source:HGNC Symbol;Acc:14078]	tcga-18-3409-01	missense_mutation		53	2.32	0.0201	0.348	1.29401	1.27325	0.143	0.846	0.2944
NRIP1	nuclear receptor interacting protein 1 [Source:HGNC Symbol;Acc:8001]	tcga-18-3409-01	silent		30	2.07	0.0387	0.508	1.30422	1.28873	0.0527	0.584	0.2967
DENND4C	DENN/MADD domain containing 4C [Source:HGNC Symbol;Acc:26079]	tcga-18-3409-01	missense_mutation		16	2.32	0.0205	0.352	1.28125	1.2394	0.553	0.846	0.2978
ADAMTS4	ADAM metallopeptidase with thrombospondin type 1 motif, 4 [Source:HGNC Symbol;Acc:220]	tcga-18-3409-01	silent,missense_mutation		11	1.96	0.0497	0.582	1.34296	1.29267	0.0392	0.516	0.3003
VIL1	villin 1 [Source:HGNC Symbol;Acc:12690]	tcga-18-3409-01	silent		5	2.31	0.0208	0.355	1.25432	1.27165	0.156	0.846	0.3003
NFIL3	nuclear factor, interleukin 3 regulated [Source:HGNC Symbol;Acc:7787]	tcga-18-3409-01	missense_mutation		58	2.27	0.023	0.377	1.29379	1.27968	0.0972	0.798	0.3008
TJP2	tight junction protein 2 [Source:HGNC Symbol;Acc:11828]	tcga-18-3409-01	missense_mutation		17	2.08	0.0371	0.496	1.31577	1.2873	0.0584	0.613	0.304
GFPT2	glutamine-fructose-6-phosphate transaminase 2 [Source:HGNC Symbol;Acc:4242]	tcga-18-3409-01	missense_mutation		44	2.3	0.0214	0.361	1.24217	1.2376	0.579	0.846	0.3054
MAN2A2	mannosidase, alpha, class 2A, member 2 [Source:HGNC Symbol;Acc:6825]	tcga-18-3409-01	silent,missense_mutation,missense_mutation,missense_mutation,silent		13	2.3	0.0217	0.364	1.24167	1.24928	0.414	0.846	0.3079
GAD1	glutamate decarboxylase 1 (brain, 67kDa) [Source:HGNC Symbol;Acc:4092]	tcga-18-3409-01	missense_mutation,missense_mutation		34	1.61	0.108	0.843	1.30089	1.29999	0.0217	0.366	0.3085
ADAMTS9	ADAM metallopeptidase with thrombospondin type 1 motif, 9 [Source:HGNC Symbol;Acc:13202]	tcga-18-3409-01	missense_mutation,silent,missense_mutation,silent		4	1.33	0.185	0.967	1.35482	1.30251	0.0175	0.32	0.3094
LGALSL	lectin, galactoside-binding-like [Source:HGNC Symbol;Acc:25012]	tcga-18-3409-01	splice_site		6	2.29	0.0221	0.368	1.2507	1.25952	0.281	0.846	0.3113
VASP	vasodilator-stimulated phosphoprotein [Source:HGNC Symbol;Acc:12652]	tcga-18-3409-01	missense_mutation,silent		37	2.2	0.0279	0.422	1.32162	1.28164	0.0858	0.743	0.3135
KCNIP4	Kv channel interacting protein 4 [Source:HGNC Symbol;Acc:30083]	tcga-18-3409-01	silent		12	2.17	0.0304	0.443	1.26673	1.2829	0.079	0.713	0.3159
AHNAK	AHNAK nucleoprotein [Source:HGNC Symbol;Acc:347]	tcga-18-3409-01	missense_mutation,silent,missense_mutation		8	0.646	0.518	0.967	1.33768	1.30201	0.0183	0.328	0.3172			*
DNAI1	dynein, axonemal, intermediate chain 1 [Source:HGNC Symbol;Acc:2954]	tcga-18-3409-01	missense_mutation		2	-0.583	0.56	1	1.32711	1.30221	0.0179	0.326	0.326
ALDH3B1	aldehyde dehydrogenase 3 family, member B1 [Source:HGNC Symbol;Acc:410]	tcga-18-3409-01	silent,silent		53	2.26	0.0239	0.386	1.24443	1.25749	0.305	0.846	0.3266
ANKFN1	ankyrin-repeat and fibronectin type III domain containing 1 [Source:HGNC Symbol;Acc:26766]	tcga-18-3409-01	splice_site		2	2.26	0.024	0.386	1.27677	1.25792	0.3	0.846	0.3266
PTGS1	prostaglandin-endoperoxide synthase 1 (prostaglandin G/H synthase and cyclooxygenase) [Source:HGNC Symbol;Acc:9604]	tcga-18-3409-01	missense_mutation		20	0.752	0.452	0.967	1.28743	1.30125	0.0195	0.342	0.3307
EYA4	eyes absent homolog 4 (Drosophila) [Source:HGNC Symbol;Acc:3522]	tcga-18-3409-01	missense_mutation		35	2.22	0.0262	0.408	1.31343	1.27887	0.102	0.815	0.3325
BOC	BOC cell adhesion associated, oncogene regulated [Source:HGNC Symbol;Acc:17173]	tcga-18-3409-01	splice_site		9	1.95	0.051	0.59	1.26281	1.28992	0.0483	0.566	0.3339
CCDC146	coiled-coil domain containing 146 [Source:HGNC Symbol;Acc:29296]	tcga-18-3409-01	missense_mutation		14	2.24	0.0251	0.396	1.26245	1.25004	0.404	0.846	0.335
SCNM1	sodium channel modifier 1 [Source:HGNC Symbol;Acc:23136]	tcga-18-3409-01	missense_mutation		27	2.24	0.0251	0.397	1.24924	1.257	0.311	0.846	0.3359
SYNPR	synaptoporin [Source:HGNC Symbol;Acc:16507]	tcga-18-3409-01	missense_mutation		12	1.86	0.0633	0.659	1.30144	1.29291	0.0385	0.51	0.3361
GABRB2	gamma-aminobutyric acid (GABA) A receptor, beta 2 [Source:HGNC Symbol;Acc:4082]	tcga-18-3409-01	missense_mutation		11	1.48	0.139	0.934	1.31283	1.30028	0.0212	0.36	0.3362
CADPS	Ca++-dependent secretion activator [Source:HGNC Symbol;Acc:1426]	tcga-18-3409-01	silent		11	2.24	0.0254	0.4	1.27523	1.27712	0.114	0.846	0.3384
CNTN1	contactin 1 [Source:HGNC Symbol;Acc:2171]	tcga-18-3409-01	silent,missense_mutation,missense_mutation		13	2.23	0.0255	0.401	1.32232	1.27062	0.165	0.846	0.3392
NRG1	neuregulin 1 [Source:HGNC Symbol;Acc:7997]	tcga-18-3409-01	missense_mutation		52	0.762	0.446	0.967	1.27202	1.30073	0.0204	0.352	0.3404
FTMT	ferritin mitochondrial [Source:HGNC Symbol;Acc:17345]	tcga-18-3409-01	missense_mutation,silent,missense_mutation,silent		8	2.23	0.0257	0.403	1.26642	1.26447	0.224	0.846	0.3409
MTUS2	microtubule associated tumor suppressor candidate 2 [Source:HGNC Symbol;Acc:20595]	tcga-18-3409-01	silent,missense_mutation		52	2.23	0.0258	0.403	1.24127	1.25633	0.32	0.846	0.3409
HBP1	HMG-box transcription factor 1 [Source:HGNC Symbol;Acc:23200]	tcga-18-3409-01	missense_mutation		7	0.45	0.653	0.967	1.27001	1.3005	0.0208	0.357	0.3452
BPTF	bromodomain PHD finger transcription factor [Source:HGNC Symbol;Acc:3581]	tcga-18-3409-01	missense_mutation		45	2.21	0.0273	0.416	1.29658	1.27682	0.116	0.846	0.3519
GNAZ	guanine nucleotide binding protein (G protein), alpha z polypeptide [Source:HGNC Symbol;Acc:4395]	tcga-18-3409-01	missense_mutation		45	1.83	0.0671	0.679	1.28593	1.29236	0.0402	0.52	0.3531
CACNA1H	calcium channel, voltage-dependent, T type, alpha 1H subunit [Source:HGNC Symbol;Acc:1395]	tcga-18-3409-01	silent		7	1.8	0.0719	0.701	1.3165	1.2932	0.0377	0.505	0.354
PACSIN1	protein kinase C and casein kinase substrate in neurons 1 [Source:HGNC Symbol;Acc:8570]	tcga-18-3409-01	silent		30	2.1	0.0359	0.487	1.30972	1.28231	0.0821	0.728	0.3545
PLCL1	phospholipase C-like 1 [Source:HGNC Symbol;Acc:9063]	tcga-18-3409-01	silent		18	2.2	0.0276	0.42	1.28902	1.26172	0.255	0.846	0.3553
IQGAP1	IQ motif containing GTPase activating protein 1 [Source:HGNC Symbol;Acc:6110]	tcga-18-3409-01	missense_mutation		100	2.13	0.033	0.465	1.31993	1.28075	0.0908	0.766	0.3562
SPERT	spermatid associated [Source:HGNC Symbol;Acc:30720]	tcga-18-3409-01	missense_mutation,missense_mutation		23	2.2	0.0277	0.421	1.21566	1.25353	0.356	0.846	0.3562
UGT2B4	UDP glucuronosyltransferase 2 family, polypeptide B4 [Source:HGNC Symbol;Acc:12553]	tcga-18-3409-01	missense_mutation		20	2.2	0.0275	0.419	1.23127	1.23192	0.655	0.861	0.3608
UGT2A1	UDP glucuronosyltransferase 2 family, polypeptide A1, complex locus [Source:HGNC Symbol;Acc:12542]	tcga-18-3409-01	missense_mutation		20	2.2	0.0275	0.419	1.22514	1.23101	0.667	0.866	0.3629
DST	dystonin [Source:HGNC Symbol;Acc:1090]	tcga-18-3409-01	missense_mutation		19	1.6	0.111	0.853	1.33404	1.29691	0.0281	0.428	0.3651			*
NTF3	neurotrophin 3 [Source:HGNC Symbol;Acc:8023]	tcga-18-3409-01	silent		18	2.02	0.0435	0.541	1.29526	1.28422	0.0723	0.681	0.3684
KRT23	keratin 23 (histone deacetylase inducible) [Source:HGNC Symbol;Acc:6438]	tcga-18-3409-01	missense_mutation		10	2.17	0.0298	0.438	1.23632	1.254	0.35	0.846	0.3705
OS9	osteosarcoma amplified 9, endoplasmic reticulum lectin [Source:HGNC Symbol;Acc:16994]	tcga-18-3409-01	missense_mutation		27	2.17	0.03	0.44	1.27691	1.23303	0.641	0.855	0.3762
PPP3R2	protein phosphatase 3, regulatory subunit B, beta [Source:HGNC Symbol;Acc:9318]	tcga-18-3409-01	missense_mutation		7	1.99	0.0469	0.564	1.28288	1.28487	0.0692	0.667	0.3762
ABLIM2	actin binding LIM protein family, member 2 [Source:HGNC Symbol;Acc:19195]	tcga-18-3409-01	silent		5	2.16	0.0307	0.447	1.39	1.26675	0.201	0.846	0.3782
SETD5	SET domain containing 5 [Source:HGNC Symbol;Acc:25566]	tcga-18-3409-01	missense_mutation		5	2.16	0.0307	0.447	1.25623	1.23856	0.565	0.846	0.3782
FAM109B	family with sequence similarity 109, member B [Source:HGNC Symbol;Acc:27161]	tcga-18-3409-01	missense_mutation		3	2.15	0.0312	0.45	1.24313	1.24281	0.505	0.846	0.3807
IGDCC3	immunoglobulin superfamily, DCC subclass, member 3 [Source:HGNC Symbol;Acc:9700]	tcga-18-3409-01	silent		3	2.15	0.0312	0.45	1.23598	1.26772	0.191	0.846	0.3807
PLCD1	phospholipase C, delta 1 [Source:HGNC Symbol;Acc:9060]	tcga-18-3409-01	silent		25	2.15	0.0319	0.456	1.2842	1.26882	0.181	0.846	0.3858
NCALD	neurocalcin delta [Source:HGNC Symbol;Acc:7655]	tcga-18-3409-01	missense_mutation		16	1.55	0.121	0.886	1.24449	1.29641	0.0292	0.44	0.3898
NLGN4X	neuroligin 4, X-linked [Source:HGNC Symbol;Acc:14287]	tcga-18-3409-01	missense_mutation		8	2.14	0.0326	0.461	1.34731	1.25735	0.307	0.846	0.39
KIF1C	kinesin family member 1C [Source:HGNC Symbol;Acc:6317]	tcga-18-3409-01	missense_mutation,silent		22	2.13	0.0329	0.463	1.28863	1.24696	0.446	0.846	0.3917
PTCHD4	patched domain containing 4 [Source:HGNC Symbol;Acc:21345]	tcga-18-3409-01	missense_mutation		3	-0.135	0.893	1	1.33401	1.29861	0.0244	0.395	0.395
FGF20	fibroblast growth factor 20 [Source:HGNC Symbol;Acc:3677]	tcga-18-3409-01	silent		35	-0.715	0.475	1	1.2833	1.29841	0.0248	0.399	0.399
SEMA6D	sema domain, transmembrane domain (TM), and cytoplasmic domain, (semaphorin) 6D [Source:HGNC Symbol;Acc:16770]	tcga-18-3409-01	missense_mutation		6	1.35	0.175	0.967	1.32388	1.29759	0.0266	0.415	0.4013
FAT2	FAT atypical cadherin 2 [Source:HGNC Symbol;Acc:3596]	tcga-18-3409-01	nonsense_mutation,nonsense_mutation,silent,missense_mutation,silent		6	1.53	0.126	0.899	1.29899	1.29598	0.0303	0.45	0.4046
FAM53C	family with sequence similarity 53, member C [Source:HGNC Symbol;Acc:1336]	tcga-18-3409-01	missense_mutation		18	2.11	0.0349	0.479	1.27807	1.25307	0.362	0.846	0.4052
PIPOX	pipecolic acid oxidase [Source:HGNC Symbol;Acc:17804]	tcga-18-3409-01	missense_mutation		25	2.11	0.0349	0.479	1.24316	1.2436	0.494	0.846	0.4052
APOB	apolipoprotein B [Source:HGNC Symbol;Acc:603]	tcga-18-3409-01	silent,nonsense_mutation,nonsense_mutation		49	1.85	0.064	0.663	1.30249	1.28716	0.059	0.616	0.4084
HIP1	huntingtin interacting protein 1 [Source:HGNC Symbol;Acc:4913]	tcga-18-3409-01	missense_mutation		31	1.83	0.0674	0.68	1.27761	1.28773	0.0566	0.601	0.4087
MAGEL2	MAGE-like 2 [Source:HGNC Symbol;Acc:6814]	tcga-18-3409-01	missense_mutation		3	1.08	0.279	0.967	1.37859	1.29724	0.0273	0.423	0.409
HIPK1	homeodomain interacting protein kinase 1 [Source:HGNC Symbol;Acc:19006]	tcga-18-3409-01	missense_mutation		7	0.667	0.505	0.967	1.34589	1.29709	0.0277	0.425	0.411
CDH23	cadherin-related 23 [Source:HGNC Symbol;Acc:13733]	tcga-18-3409-01	missense_mutation		10	2.02	0.0429	0.537	1.30379	1.28077	0.0907	0.766	0.4113
DSCAM	Down syndrome cell adhesion molecule [Source:HGNC Symbol;Acc:3039]	tcga-18-3409-01	missense_mutation,missense_mutation,silent		10	1.32	0.186	0.967	1.31846	1.29697	0.0279	0.427	0.4129
MYCN	v-myc avian myelocytomatosis viral oncogene neuroblastoma derived homolog [Source:HGNC Symbol;Acc:7559]	tcga-18-3409-01	silent		51	1.89	0.0581	0.631	1.27471	1.28549	0.0663	0.655	0.4133
FAT1	FAT atypical cadherin 1 [Source:HGNC Symbol;Acc:3595]	tcga-18-3409-01	nonsense_mutation,missense_mutation		15	2.09	0.0367	0.493	1.27226	1.2754	0.126	0.846	0.4171
TEC	tec protein tyrosine kinase [Source:HGNC Symbol;Acc:11719]	tcga-18-3409-01	missense_mutation		56	1.95	0.0514	0.592	1.30353	1.2831	0.0779	0.708	0.4191
TIGIT	T cell immunoreceptor with Ig and ITIM domains [Source:HGNC Symbol;Acc:26838]	tcga-18-3409-01	silent		2	1.87	0.0619	0.651	1.23503	1.28564	0.0656	0.652	0.4245
EFHC2	EF-hand domain (C-terminal) containing 2 [Source:HGNC Symbol;Acc:26233]	tcga-18-3409-01	silent		20	2.08	0.0379	0.502	1.24139	1.24872	0.422	0.846	0.4247
SORBS2	sorbin and SH3 domain containing 2 [Source:HGNC Symbol;Acc:24098]	tcga-18-3409-01	missense_mutation		16	1.87	0.062	0.652	1.27775	1.28547	0.0663	0.655	0.4271
LIG4	ligase IV, DNA, ATP-dependent [Source:HGNC Symbol;Acc:6601]	tcga-18-3409-01	silent		29	2.07	0.0388	0.508	1.27244	1.24956	0.41	0.846	0.4298
ITSN1	intersectin 1 (SH3 domain protein) [Source:HGNC Symbol;Acc:6183]	tcga-18-3409-01	missense_mutation		26	-0.211	0.833	1	1.30495	1.29678	0.0284	0.431	0.431
CCDC18	coiled-coil domain containing 18 [Source:HGNC Symbol;Acc:30370]	tcga-18-3409-01	missense_mutation		6	1.72	0.085	0.76	1.34782	1.28941	0.0501	0.572	0.4347
B4GALT6	UDP-Gal:betaGlcNAc beta 1,4- galactosyltransferase, polypeptide 6 [Source:HGNC Symbol;Acc:929]	tcga-18-3409-01	missense_mutation		22	2.05	0.0399	0.516	1.29811	1.23489	0.616	0.847	0.4371
CASR	calcium-sensing receptor [Source:HGNC Symbol;Acc:1514]	tcga-18-3409-01	missense_mutation		31	1.44	0.151	0.965	1.27407	1.29581	0.0307	0.453	0.4371
CDH11	cadherin 11, type 2, OB-cadherin (osteoblast) [Source:HGNC Symbol;Acc:1750]	tcga-18-3409-01	silent		8	1.72	0.0862	0.765	1.29887	1.28945	0.05	0.572	0.4376
CEP290	centrosomal protein 290kDa [Source:HGNC Symbol;Acc:29021]	tcga-18-3409-01	missense_mutation		35	2.05	0.0402	0.518	1.27429	1.257	0.311	0.846	0.4382
CDH19	cadherin 19, type 2 [Source:HGNC Symbol;Acc:1758]	tcga-18-3409-01	silent		7	1.71	0.0871	0.768	1.31589	1.28952	0.0497	0.571	0.4385
PLCE1	phospholipase C, epsilon 1 [Source:HGNC Symbol;Acc:17175]	tcga-18-3409-01	silent,missense_mutation,missense_mutation		23	2.05	0.0406	0.522	1.28754	1.26704	0.198	0.846	0.4416
APBB1IP	amyloid beta (A4) precursor protein-binding, family B, member 1 interacting protein [Source:HGNC Symbol;Acc:17379]	tcga-18-3409-01	missense_mutation,silent		18	1.89	0.0593	0.637	1.30038	1.28336	0.0766	0.702	0.4472
MARCO	macrophage receptor with collagenous structure [Source:HGNC Symbol;Acc:6895]	tcga-18-3409-01	splice_site		20	1.91	0.056	0.619	1.26783	1.2824	0.0816	0.725	0.4488
SLAMF1	signaling lymphocytic activation molecule family member 1 [Source:HGNC Symbol;Acc:10903]	tcga-18-3409-01	missense_mutation		20	2.03	0.0419	0.531	1.29455	1.25469	0.341	0.846	0.4492
MAP3K9	mitogen-activated protein kinase kinase kinase 9 [Source:HGNC Symbol;Acc:6861]	tcga-18-3409-01	missense_mutation		4	2.03	0.0421	0.532	1.23078	1.26329	0.237	0.846	0.4501
NCAM2	neural cell adhesion molecule 2 [Source:HGNC Symbol;Acc:7657]	tcga-18-3409-01	missense_mutation		4	1.11	0.269	0.967	1.38	1.29498	0.0328	0.467	0.4516
CASP7	caspase 7, apoptosis-related cysteine peptidase [Source:HGNC Symbol;Acc:1508]	tcga-18-3409-01	missense_mutation		53	1.3	0.194	0.967	1.30133	1.29492	0.0329	0.468	0.4526
DOCK4	dedicator of cytokinesis 4 [Source:HGNC Symbol;Acc:19192]	tcga-18-3409-01	missense_mutation		11	2.03	0.0425	0.535	1.23871	1.27145	0.157	0.846	0.4526
FGB	fibrinogen beta chain [Source:HGNC Symbol;Acc:3662]	tcga-18-3409-01	missense_mutation		23	0.34	0.734	0.967	1.26813	1.29477	0.0333	0.471	0.4555
IL4R	interleukin 4 receptor [Source:HGNC Symbol;Acc:6015]	tcga-18-3409-01	missense_mutation		23	2.01	0.0444	0.547	1.24339	1.23575	0.604	0.846	0.4628
MANSC1	MANSC domain containing 1 [Source:HGNC Symbol;Acc:25505]	tcga-18-3409-01	missense_mutation		16	2.01	0.0443	0.547	1.27205	1.26446	0.225	0.846	0.4628
APLNR	apelin receptor [Source:HGNC Symbol;Acc:339]	tcga-18-3409-01	missense_mutation		19	2.09	0.0365	0.492	1.23407	1.21982	0.797	0.948	0.4664
NME7	NME/NM23 family member 7 [Source:HGNC Symbol;Acc:20461]	tcga-18-3409-01	missense_mutation		68	1.68	0.0926	0.789	1.25221	1.28823	0.0546	0.595	0.4695
MBL2	mannose-binding lectin (protein C) 2, soluble [Source:HGNC Symbol;Acc:6922]	tcga-18-3409-01	missense_mutation		8	1.88	0.0606	0.645	1.28596	1.28231	0.0821	0.728	0.4696
MKL1	megakaryoblastic leukemia (translocation) 1 [Source:HGNC Symbol;Acc:14334]	tcga-18-3409-01	missense_mutation,missense_mutation		5	0.00901	0.993	0.996	1.25002	1.29472	0.0335	0.472	0.4701
CHRNE	cholinergic receptor, nicotinic, epsilon (muscle) [Source:HGNC Symbol;Acc:1966]	tcga-18-3409-01	silent		13	1.99	0.0461	0.559	1.25483	1.26827	0.186	0.846	0.4729
DCHS1	dachsous cadherin-related 1 [Source:HGNC Symbol;Acc:13681]	tcga-18-3409-01	silent,silent		9	0.934	0.35	0.967	1.28816	1.29384	0.0359	0.489	0.4729
BRCA1	breast cancer 1, early onset [Source:HGNC Symbol;Acc:1100]	tcga-18-3409-01	missense_mutation		111	0.936	0.349	0.967	1.30148	1.29376	0.0361	0.491	0.4748
RUNX2	runt-related transcription factor 2 [Source:HGNC Symbol;Acc:10472]	tcga-18-3409-01	missense_mutation		43	0.425	0.671	0.967	1.27894	1.29378	0.036	0.491	0.4748
GLRA2	glycine receptor, alpha 2 [Source:HGNC Symbol;Acc:4327]	tcga-18-3409-01	silent		11	0.922	0.357	0.967	1.30443	1.2937	0.0363	0.493	0.4767
ZNF23	zinc finger protein 23 [Source:HGNC Symbol;Acc:13023]	tcga-18-3409-01	missense_mutation		7	1.99	0.0469	0.564	1.26084	1.23642	0.595	0.846	0.4771
PDE4D	phosphodiesterase 4D, cAMP-specific [Source:HGNC Symbol;Acc:8783]	tcga-18-3409-01	nonsense_mutation		12	-1.27	0.206	1	1.29641	1.2944	0.0343	0.479	0.479
CDHR2	cadherin-related family member 2 [Source:HGNC Symbol;Acc:18231]	tcga-18-3409-01	silent		7	1.71	0.0871	0.768	1.30488	1.28685	0.0603	0.624	0.4792
PCDH9	protocadherin 9 [Source:HGNC Symbol;Acc:8661]	tcga-18-3409-01	missense_mutation,missense_mutation		12	0.943	0.346	0.967	1.31736	1.29351	0.0368	0.496	0.4796
ARNT	aryl hydrocarbon receptor nuclear translocator [Source:HGNC Symbol;Acc:700]	tcga-18-3409-01	missense_mutation,silent		45	1.5	0.134	0.923	1.30357	1.2922	0.0407	0.521	0.4809
BCR	breakpoint cluster region [Source:HGNC Symbol;Acc:1014]	tcga-18-3409-01	missense_mutation		44	-0.275	0.783	1	1.27385	1.2942	0.0349	0.482	0.482
SPTB	spectrin, beta, erythrocytic [Source:HGNC Symbol;Acc:11274]	tcga-18-3409-01	silent		28	1.97	0.0489	0.577	1.31779	1.27654	0.118	0.846	0.4881
MPO	myeloperoxidase [Source:HGNC Symbol;Acc:7218]	tcga-18-3409-01	silent		23	-0.513	0.608	1	1.27471	1.29386	0.0358	0.489	0.489
PIP5K1A	phosphatidylinositol-4-phosphate 5-kinase, type I, alpha [Source:HGNC Symbol;Acc:8994]	tcga-18-3409-01	missense_mutation		73	1.55	0.122	0.887	1.28967	1.29043	0.0465	0.556	0.4932
RASA2	RAS p21 protein activator 2 [Source:HGNC Symbol;Acc:9872]	tcga-18-3409-01	missense_mutation		12	0.855	0.392	0.967	1.29058	1.29292	0.0385	0.51	0.4932
TEP1	telomerase-associated protein 1 [Source:HGNC Symbol;Acc:11726]	tcga-18-3409-01	nonsense_mutation		3	1.53	0.126	0.9	1.38405	1.29065	0.0457	0.549	0.4941
PCDHB12	protocadherin beta 12 [Source:HGNC Symbol;Acc:8683]	tcga-18-3409-01	missense_mutation,silent		8	1.79	0.0727	0.704	1.29753	1.28314	0.0777	0.707	0.4977	*
BAAT	bile acid CoA: amino acid N-acyltransferase (glycine N-choloyltransferase) [Source:HGNC Symbol;Acc:932]	tcga-18-3409-01	missense_mutation		43	1.95	0.0509	0.589	1.25747	1.24929	0.414	0.846	0.4983
TUBB4A	tubulin, beta 4A class IVa [Source:HGNC Symbol;Acc:20774]	tcga-18-3409-01	silent,missense_mutation		63	1.95	0.0517	0.594	1.29266	1.253	0.363	0.846	0.5025
ANXA5	annexin A5 [Source:HGNC Symbol;Acc:543]	tcga-18-3409-01	missense_mutation,silent		35	1.24	0.214	0.967	1.25123	1.29237	0.0402	0.52	0.5028
NLGN1	neuroligin 1 [Source:HGNC Symbol;Acc:14291]	tcga-18-3409-01	silent		17	1.94	0.0519	0.595	1.32109	1.26172	0.255	0.846	0.5034
SLC2A14	solute carrier family 2 (facilitated glucose transporter), member 14 [Source:HGNC Symbol;Acc:18301]	tcga-18-3409-01	silent		21	1.94	0.0518	0.595	1.25752	1.25891	0.288	0.846	0.5034
PCDHB11	protocadherin beta 11 [Source:HGNC Symbol;Acc:8682]	tcga-18-3409-01	nonsense_mutation		13	1.94	0.0527	0.599	1.29298	1.27745	0.112	0.846	0.5068
AIFM2	apoptosis-inducing factor, mitochondrion-associated, 2 [Source:HGNC Symbol;Acc:21411]	tcga-18-3409-01	missense_mutation		2	0.297	0.766	0.967	1.35335	1.292	0.0413	0.526	0.5086
FILIP1	filamin A interacting protein 1 [Source:HGNC Symbol;Acc:21015]	tcga-18-3409-01	missense_mutation,silent		3	0.206	0.837	0.967	1.35404	1.292	0.0413	0.526	0.5086
LRRN3	leucine rich repeat neuronal 3 [Source:HGNC Symbol;Acc:17200]	tcga-18-3409-01	missense_mutation,silent		6	1.93	0.0534	0.603	1.26918	1.26837	0.185	0.846	0.5101
MAGEB18	melanoma antigen family B, 18 [Source:HGNC Symbol;Acc:28515]	tcga-18-3409-01	silent		6	1.93	0.0534	0.603	1.34086	1.26824	0.186	0.846	0.5101
TMEM38A	transmembrane protein 38A [Source:HGNC Symbol;Acc:28462]	tcga-18-3409-01	missense_mutation		6	1.93	0.0534	0.603	1.26789	1.26108	0.262	0.846	0.5101
PCDHGC5	protocadherin gamma subfamily C, 5 [Source:HGNC Symbol;Acc:8718]	tcga-18-3409-01	missense_mutation,silent,silent,silent,silent,missense_mutation,missense_mutation,silent,missense_mutation,silent,silent,missense_mutation,silent,missense_mutation,silent,missense_mutation,silent,missense_mutation,missense_mutation,silent,silent,silent		6	1.53	0.126	0.899	1.29789	1.28958	0.0495	0.569	0.5115
CHD5	chromodomain helicase DNA binding protein 5 [Source:HGNC Symbol;Acc:16816]	tcga-18-3409-01	missense_mutation,silent		3	-0.0718	0.943	1	1.33355	1.29276	0.039	0.514	0.514
COL6A6	collagen, type VI, alpha 6 [Source:HGNC Symbol;Acc:27023]	tcga-18-3409-01	silent		5	1.15	0.252	0.967	1.24758	1.29156	0.0427	0.532	0.5144
ADGRB1		tcga-18-3409-01	silent		4	1.11	0.269	0.967	1.39555	1.29151	0.0429	0.533	0.5154
DCC	deleted in colorectal carcinoma [Source:HGNC Symbol;Acc:2701]	tcga-18-3409-01	missense_mutation,silent		18	1.1	0.271	0.967	1.28999	1.2915	0.0429	0.533	0.5154
KDM5A	lysine (K)-specific demethylase 5A [Source:HGNC Symbol;Acc:9886]	tcga-18-3409-01	silent		33	1.96	0.0503	0.585	1.25571	1.22841	0.7	0.884	0.5171
COCH	cochlin [Source:HGNC Symbol;Acc:2180]	tcga-18-3409-01	missense_mutation		3	1.92	0.0552	0.614	1.26962	1.27388	0.138	0.846	0.5194
PAPPA2	pappalysin 2 [Source:HGNC Symbol;Acc:14615]	tcga-18-3409-01	missense_mutation,missense_mutation,silent,missense_mutation,silent		3	1.92	0.0552	0.614	1.24765	1.26767	0.192	0.846	0.5194
RALGAPA2	Ral GTPase activating protein, alpha subunit 2 (catalytic) [Source:HGNC Symbol;Acc:16207]	tcga-18-3409-01	missense_mutation		3	1.92	0.0552	0.614	1.24176	1.2443	0.484	0.846	0.5194
RANBP17	RAN binding protein 17 [Source:HGNC Symbol;Acc:14428]	tcga-18-3409-01	silent,silent		3	1.92	0.0552	0.614	1.25662	1.24201	0.516	0.846	0.5194
RIMBP2	RIMS binding protein 2 [Source:HGNC Symbol;Acc:30339]	tcga-18-3409-01	silent		3	1.92	0.0552	0.614	1.27532	1.24944	0.412	0.846	0.5194
RNASE13	ribonuclease, RNase A family, 13 (non-active) [Source:HGNC Symbol;Acc:25285]	tcga-18-3409-01	missense_mutation		3	1.92	0.0552	0.614	1.28773	1.24489	0.476	0.846	0.5194
SERPINA5	serpin peptidase inhibitor, clade A (alpha-1 antiproteinase, antitrypsin), member 5 [Source:HGNC Symbol;Acc:8723]	tcga-18-3409-01	silent		16	1.91	0.0556	0.617	1.25919	1.25964	0.279	0.846	0.522
RCAN3	RCAN family member 3 [Source:HGNC Symbol;Acc:3042]	tcga-18-3409-01	missense_mutation		2	0.199	0.842	0.967	1.24212	1.29117	0.044	0.54	0.5222
PCDH18	protocadherin 18 [Source:HGNC Symbol;Acc:14268]	tcga-18-3409-01	missense_mutation		8	0.806	0.42	0.967	1.29445	1.29099	0.0446	0.542	0.5241
ARHGEF17	Rho guanine nucleotide exchange factor (GEF) 17 [Source:HGNC Symbol;Acc:21726]	tcga-18-3409-01	missense_mutation		4	-0.392	0.695	1	1.32344	1.29205	0.0412	0.525	0.525
NTRK2	neurotrophic tyrosine kinase, receptor, type 2 [Source:HGNC Symbol;Acc:8032]	tcga-18-3409-01	splice_site		28	1.91	0.0568	0.623	1.29103	1.2632	0.238	0.846	0.5271
CDH7	cadherin 7, type 2 [Source:HGNC Symbol;Acc:1766]	tcga-18-3409-01	silent,silent,missense_mutation		8	1.64	0.101	0.821	1.33329	1.28613	0.0634	0.643	0.5279
ARHGAP32	Rho GTPase activating protein 32 [Source:HGNC Symbol;Acc:17399]	tcga-18-3409-01	missense_mutation,missense_mutation		7	-0.607	0.544	1	1.25692	1.29188	0.0417	0.529	0.529
FLG	filaggrin [Source:HGNC Symbol;Acc:3748]	tcga-18-3409-01	missense_mutation,missense_mutation,silent,missense_mutation		10	0.446	0.656	0.967	1.3293	1.29067	0.0457	0.549	0.5309
LRRK1	leucine-rich repeat kinase 1 [Source:HGNC Symbol;Acc:18608]	tcga-18-3409-01	silent,silent		17	1.9	0.0577	0.629	1.3264	1.26471	0.222	0.846	0.5321
SLCO1C1	solute carrier organic anion transporter family, member 1C1 [Source:HGNC Symbol;Acc:13819]	tcga-18-3409-01	missense_mutation,missense_mutation,missense_mutation,missense_mutation,missense_mutation		11	1.9	0.0577	0.629	1.31247	1.2629	0.242	0.846	0.5321
GZMB	granzyme B (granzyme 2, cytotoxic T-lymphocyte-associated serine esterase 1) [Source:HGNC Symbol;Acc:4709]	tcga-18-3409-01	missense_mutation		12	1.86	0.0633	0.659	1.26744	1.27895	0.102	0.812	0.5351
MAP3K12	mitogen-activated protein kinase kinase kinase 12 [Source:HGNC Symbol;Acc:6851]	tcga-18-3409-01	silent,missense_mutation		7	1.89	0.0586	0.633	1.22778	1.26775	0.191	0.846	0.5355
SLC37A2	solute carrier family 37 (glucose-6-phosphate transporter), member 2 [Source:HGNC Symbol;Acc:20644]	tcga-18-3409-01	silent		5	1.89	0.0591	0.636	1.23742	1.25886	0.289	0.846	0.5381
STON2	stonin 2 [Source:HGNC Symbol;Acc:30652]	tcga-18-3409-01	missense_mutation		26	1.64	0.101	0.821	1.30543	1.28524	0.0674	0.658	0.5402
PTGES	prostaglandin E synthase [Source:HGNC Symbol;Acc:9599]	tcga-18-3409-01	missense_mutation		7	0.202	0.84	0.967	1.30923	1.29026	0.0471	0.56	0.5415
EBF1	early B-cell factor 1 [Source:HGNC Symbol;Acc:3126]	tcga-18-3409-01	missense_mutation,silent		9	1.88	0.0608	0.645	1.27571	1.24874	0.421	0.846	0.5457
LRP1B	low density lipoprotein receptor-related protein 1B [Source:HGNC Symbol;Acc:6693]	tcga-18-3409-01	missense_mutation,missense_mutation		8	1.88	0.0606	0.645	1.24661	1.25241	0.371	0.846	0.5457		*
MYOZ2	myozenin 2 [Source:HGNC Symbol;Acc:1330]	tcga-18-3409-01	missense_mutation		8	1.88	0.0606	0.645	1.28936	1.27506	0.129	0.846	0.5457
PIK3R5	phosphoinositide-3-kinase, regulatory subunit 5 [Source:HGNC Symbol;Acc:30035]	tcga-18-3409-01	silent		55	1.88	0.0606	0.645	1.27542	1.27659	0.117	0.846	0.5457
TUBB3	tubulin, beta 3 class III [Source:HGNC Symbol;Acc:20772] ::OR:: Tubulin beta-3 chain [Source:UniProtKB/Swiss-Prot;Acc:Q13509]	tcga-18-3409-01	missense_mutation		74	1.88	0.0607	0.645	1.31447	1.26947	0.175	0.846	0.5457
PCDH12	protocadherin 12 [Source:HGNC Symbol;Acc:8657]	tcga-18-3409-01	silent		10	1.68	0.0921	0.787	1.3026	1.28352	0.0758	0.697	0.5485
DNAH3	dynein, axonemal, heavy chain 3 [Source:HGNC Symbol;Acc:2949]	tcga-18-3409-01	missense_mutation,missense_mutation,silent		4	1.87	0.0618	0.65	1.2395	1.24309	0.501	0.846	0.5499
AMER3	APC membrane recruitment protein 3 [Source:HGNC Symbol;Acc:26771]	tcga-18-3409-01	silent,missense_mutation		2	1.87	0.0619	0.651	1.25613	1.27472	0.131	0.846	0.5507
IFI44	interferon-induced protein 44 [Source:HGNC Symbol;Acc:16938]	tcga-18-3409-01	missense_mutation		2	1.87	0.0619	0.651	1.23912	1.2357	0.605	0.846	0.5507
MPP4	membrane protein, palmitoylated 4 (MAGUK p55 subfamily member 4) [Source:HGNC Symbol;Acc:13680]	tcga-18-3409-01	missense_mutation,missense_mutation		2	1.87	0.0619	0.651	1.28411	1.23983	0.547	0.846	0.5507
SLC45A4	solute carrier family 45, member 4 [Source:HGNC Symbol;Acc:29196]	tcga-18-3409-01	silent,silent		2	1.87	0.0619	0.651	1.23697	1.25969	0.279	0.846	0.5507
TBCEL	tubulin folding cofactor E-like [Source:HGNC Symbol;Acc:28115]	tcga-18-3409-01	missense_mutation		2	1.87	0.0619	0.651	1.25259	1.23918	0.556	0.846	0.5507
TMPRSS11D	transmembrane protease, serine 11D [Source:HGNC Symbol;Acc:24059]	tcga-18-3409-01	missense_mutation		2	1.87	0.0619	0.651	1.2363	1.23883	0.561	0.846	0.5507
SPTA1	spectrin, alpha, erythrocytic 1 (elliptocytosis 2) [Source:HGNC Symbol;Acc:11272]	tcga-18-3409-01	silent,missense_mutation		26	1.87	0.062	0.652	1.33456	1.26592	0.209	0.846	0.5516
RREB1	ras responsive element binding protein 1 [Source:HGNC Symbol;Acc:10449]	tcga-18-3409-01	silent,missense_mutation		46	1.86	0.0623	0.653	1.27973	1.27351	0.14	0.846	0.5524
ENC1	ectodermal-neural cortex 1 (with BTB domain) [Source:HGNC Symbol;Acc:3345]	tcga-18-3409-01	silent		3	0.449	0.653	0.967	1.37972	1.28929	0.0506	0.574	0.5551
SALL4	sal-like 4 (Drosophila) [Source:HGNC Symbol;Acc:15924]	tcga-18-3409-01	missense_mutation,missense_mutation		5	0.116	0.908	0.967	1.32473	1.2893	0.0506	0.574	0.5551
PCDHB4	protocadherin beta 4 [Source:HGNC Symbol;Acc:8689]	tcga-18-3409-01	missense_mutation		6	1.35	0.175	0.967	1.29405	1.28908	0.0514	0.578	0.5589
PIP5K1B	phosphatidylinositol-4-phosphate 5-kinase, type I, beta [Source:HGNC Symbol;Acc:8995]	tcga-18-3409-01	missense_mutation		68	1.54	0.122	0.89	1.28301	1.2867	0.0609	0.628	0.5589
PCDHB2	protocadherin beta 2 [Source:HGNC Symbol;Acc:8687]	tcga-18-3409-01	missense_mutation		6	1.44	0.149	0.961	1.29502	1.28885	0.0522	0.582	0.5593
AASS	aminoadipate-semialdehyde synthase [Source:HGNC Symbol;Acc:17366]	tcga-18-3409-01	missense_mutation,missense_mutation		17	1.85	0.0639	0.662	1.26443	1.2534	0.358	0.846	0.5601
PIBF1	progesterone immunomodulatory binding factor 1 [Source:HGNC Symbol;Acc:23352]	tcga-18-3409-01	missense_mutation,silent		17	1.85	0.0639	0.662	1.27534	1.25381	0.353	0.846	0.5601
ALPL	alkaline phosphatase, liver/bone/kidney [Source:HGNC Symbol;Acc:438]	tcga-18-3409-01	missense_mutation,silent		29	1.85	0.0648	0.666	1.23823	1.245	0.474	0.846	0.5634
PCDHB1	protocadherin beta 1 [Source:HGNC Symbol;Acc:8680]	tcga-18-3409-01	missense_mutation		6	1.27	0.203	0.967	1.29344	1.28877	0.0525	0.584	0.5647
RAPGEFL1	Rap guanine nucleotide exchange factor (GEF)-like 1 [Source:HGNC Symbol;Acc:17428]	tcga-18-3409-01	missense_mutation		4	0.57	0.569	0.967	1.34615	1.28868	0.0529	0.585	0.5657
OR5I1	olfactory receptor, family 5, subfamily I, member 1 [Source:HGNC Symbol;Acc:8347]	tcga-18-3409-01	missense_mutation		46	1.84	0.0655	0.67	1.27132	1.27539	0.126	0.846	0.5668
FGF7	fibroblast growth factor 7 [Source:HGNC Symbol;Acc:3685]	tcga-18-3409-01	silent		36	-0.136	0.891	1	1.25424	1.28989	0.0484	0.567	0.567
MAP3K13	mitogen-activated protein kinase kinase kinase 13 [Source:HGNC Symbol;Acc:6852]	tcga-18-3409-01	missense_mutation		8	1.49	0.136	0.926	1.31561	1.2873	0.0584	0.613	0.5676
BRINP1	bone morphogenetic protein/retinoic acid inducible neural-specific 1 [Source:HGNC Symbol;Acc:2687]	tcga-18-3409-01		-0.484	5	0.286	0.775	0.967	1.34474	1.2885	0.0536	0.588	0.5686
AQP9	aquaporin 9 [Source:HGNC Symbol;Acc:643]	tcga-18-3409-01	silent		58	0.0276	0.978	0.988	1.22287	1.28915	0.0511	0.576	0.5691
SERPINC1	serpin peptidase inhibitor, clade C (antithrombin), member 1 [Source:HGNC Symbol;Acc:775]	tcga-18-3409-01	missense_mutation		11	1.54	0.124	0.895	1.28201	1.28638	0.0623	0.636	0.5692
ANKS1B	ankyrin repeat and sterile alpha motif domain containing 1B [Source:HGNC Symbol;Acc:24600]	tcga-18-3409-01	missense_mutation		10	1.56	0.119	0.879	1.28568	1.28577	0.065	0.65	0.5714
TGIF1	TGFB-induced factor homeobox 1 [Source:HGNC Symbol;Acc:11776]	tcga-18-3409-01	missense_mutation		50	1.59	0.112	0.857	1.31691	1.28489	0.0691	0.667	0.5716
NRP1	neuropilin 1 [Source:HGNC Symbol;Acc:8004]	tcga-18-3409-01	missense_mutation		21	1.83	0.0676	0.681	1.27958	1.27704	0.114	0.846	0.5761
SGCE	sarcoglycan, epsilon [Source:HGNC Symbol;Acc:10808]	tcga-18-3409-01	missense_mutation		5	1.76	0.0778	0.729	1.24262	1.27993	0.0957	0.791	0.5766
UGT2A3	UDP-glucuronosyltransferase 2A3 [Source:UniProtKB/TrEMBL;Acc:F5GY78] ::OR:: UDP glucuronosyltransferase 2 family, polypeptide A3 [Source:HGNC Symbol;Acc:28528]	tcga-18-3409-01	missense_mutation		18	1.84	0.0653	0.669	1.22853	1.23174	0.658	0.862	0.5767
PCDH15	protocadherin-related 15 [Source:HGNC Symbol;Acc:14674]	tcga-18-3409-01	missense_mutation,missense_mutation		6	1.11	0.265	0.967	1.29173	1.28807	0.0553	0.598	0.5783
RNF128	ring finger protein 128, E3 ubiquitin protein ligase [Source:HGNC Symbol;Acc:21153]	tcga-18-3409-01	missense_mutation		6	0.401	0.689	0.967	1.30482	1.28795	0.0557	0.599	0.5792
CDHR1	cadherin-related family member 1 [Source:HGNC Symbol;Acc:14550]	tcga-18-3409-01	nonsense_mutation		6	0.967	0.334	0.967	1.28961	1.28781	0.0563	0.6	0.5802
SLC12A6	solute carrier family 12 (potassium/chloride transporter), member 6 [Source:HGNC Symbol;Acc:10914]	tcga-18-3409-01	missense_mutation		20	1.42	0.157	0.967	1.32989	1.28785	0.0561	0.6	0.5802
GPC5	glypican 5 [Source:HGNC Symbol;Acc:4453]	tcga-18-3409-01	missense_mutation		10	1.82	0.0694	0.689	1.29027	1.25589	0.326	0.846	0.5829
KCNB2	potassium voltage-gated channel, Shab-related subfamily, member 2 [Source:HGNC Symbol;Acc:6232]	tcga-18-3409-01	missense_mutation,missense_mutation		10	1.82	0.0694	0.689	1.2649	1.27617	0.12	0.846	0.5829
ITSN2	intersectin 2 [Source:HGNC Symbol;Acc:6184]	tcga-18-3409-01	missense_mutation		35	1.75	0.0798	0.737	1.31251	1.27983	0.0963	0.794	0.5852
WNT5B	wingless-type MMTV integration site family, member 5B [Source:HGNC Symbol;Acc:16265]	tcga-18-3409-01	silent		16	1.77	0.0762	0.721	1.27348	1.27895	0.102	0.812	0.5855
TAC1	tachykinin, precursor 1 [Source:HGNC Symbol;Acc:11517]	tcga-18-3409-01	silent		27	1.81	0.071	0.697	1.27798	1.27699	0.115	0.846	0.5897
AOC2	amine oxidase, copper containing 2 (retina-specific) [Source:HGNC Symbol;Acc:549]	tcga-18-3409-01	silent		26	1.8	0.0718	0.7	1.26789	1.24121	0.528	0.846	0.5922
TTLL4	tubulin tyrosine ligase-like family, member 4 [Source:HGNC Symbol;Acc:28976]	tcga-18-3409-01	nonsense_mutation		7	1.8	0.0719	0.701	1.26842	1.25132	0.386	0.846	0.593
GALNT13	UDP-N-acetyl-alpha-D-galactosamine:polypeptide N-acetylgalactosaminyltransferase 13 (GalNAc-T13) [Source:HGNC Symbol;Acc:23242]	tcga-18-3409-01	silent		8	1.79	0.0727	0.704	1.3518	1.25531	0.333	0.846	0.5956
WNT2	wingless-type MMTV integration site family member 2 [Source:HGNC Symbol;Acc:12780]	tcga-18-3409-01	missense_mutation		19	1.79	0.0727	0.704	1.27997	1.27064	0.164	0.846	0.5956
CHRM3	cholinergic receptor, muscarinic 3 [Source:HGNC Symbol;Acc:1952]	tcga-18-3409-01	missense_mutation		21	1.79	0.0735	0.708	1.27219	1.24862	0.423	0.846	0.599
GDF2	growth differentiation factor 2 [Source:HGNC Symbol;Acc:4217]	tcga-18-3409-01	missense_mutation		15	1.79	0.0741	0.711	1.26391	1.26784	0.19	0.846	0.6015
PNMA2	paraneoplastic Ma antigen 2 [Source:HGNC Symbol;Acc:9159]	tcga-18-3409-01	missense_mutation		15	1.79	0.0741	0.711	1.23018	1.24259	0.508	0.846	0.6015
ZFP82	ZFP82 zinc finger protein [Source:HGNC Symbol;Acc:28682]	tcga-18-3409-01	silent		16	1.77	0.0762	0.721	1.26084	1.23964	0.55	0.846	0.61
ATP8B1	ATPase, aminophospholipid transporter, class I, type 8B, member 1 [Source:HGNC Symbol;Acc:3706]	tcga-18-3409-01	silent		5	1.76	0.0778	0.729	1.27149	1.25156	0.383	0.846	0.6167
DNAH5	dynein, axonemal, heavy chain 5 [Source:HGNC Symbol;Acc:2950]	tcga-18-3409-01	missense_mutation,missense_mutation,missense_mutation,splice_site		5	1.76	0.0778	0.729	1.26416	1.24153	0.523	0.846	0.6167		*
ROR2	receptor tyrosine kinase-like orphan receptor 2 [Source:HGNC Symbol;Acc:10257]	tcga-18-3409-01	missense_mutation		25	1.76	0.0779	0.729	1.27312	1.27178	0.155	0.846	0.6167
SLC17A8	solute carrier family 17 (vesicular glutamate transporter), member 8 [Source:HGNC Symbol;Acc:20151]	tcga-18-3409-01	nonsense_mutation		14	1.75	0.0797	0.737	1.25748	1.24959	0.41	0.846	0.6235
PCDHB6	protocadherin beta 6 [Source:HGNC Symbol;Acc:8691]	tcga-18-3409-01	missense_mutation,silent		6	1.27	0.203	0.967	1.29565	1.28606	0.0637	0.645	0.6237
GRM1	glutamate receptor, metabotropic 1 [Source:HGNC Symbol;Acc:4593]	tcga-18-3409-01	missense_mutation		44	1.75	0.0799	0.738	1.2582	1.26796	0.189	0.846	0.6243
CYTH2	cytohesin 2 [Source:HGNC Symbol;Acc:9502]	tcga-18-3409-01	missense_mutation		12	0.606	0.544	0.967	1.28066	1.286	0.064	0.646	0.6247
DSCAML1	Down syndrome cell adhesion molecule like 1 [Source:HGNC Symbol;Acc:14656]	tcga-18-3409-01	silent		5	0.896	0.37	0.967	1.34521	1.28593	0.0643	0.648	0.6266
CNKSR2	connector enhancer of kinase suppressor of Ras 2 [Source:HGNC Symbol;Acc:19701]	tcga-18-3409-01	silent		10	0.711	0.477	0.967	1.30704	1.28571	0.0653	0.65	0.6286
DOCK7	dedicator of cytokinesis 7 [Source:HGNC Symbol;Acc:19190]	tcga-18-3409-01	silent,missense_mutation		21	1.39	0.164	0.967	1.29341	1.28562	0.0657	0.652	0.6305
PCDHB10	protocadherin beta 10 [Source:HGNC Symbol;Acc:8681]	tcga-18-3409-01	missense_mutation,missense_mutation		6	0.967	0.334	0.967	1.30322	1.28541	0.0666	0.656	0.6344
CABP1	calcium binding protein 1 [Source:HGNC Symbol;Acc:1384]	tcga-18-3409-01	nonsense_mutation		3	0.132	0.895	0.967	1.27203	1.28526	0.0674	0.658	0.6363
TIAM2	T-cell lymphoma invasion and metastasis 2 [Source:HGNC Symbol;Acc:11806]	tcga-18-3409-01	missense_mutation		9	1.73	0.0837	0.755	1.29692	1.25871	0.29	0.846	0.6387
UTRN	utrophin [Source:HGNC Symbol;Acc:12635]	tcga-18-3409-01	missense_mutation		16	1.73	0.0841	0.757	1.28386	1.25585	0.326	0.846	0.6404
FBXO42	F-box protein 42 [Source:HGNC Symbol;Acc:29249]	tcga-18-3409-01	silent		1	-0.412	0.68	1	1.3703	1.28621	0.063	0.641	0.641
FRY	furry homolog (Drosophila) [Source:HGNC Symbol;Acc:20367]	tcga-18-3409-01	silent,missense_mutation,silent		24	1.72	0.0846	0.758	1.29071	1.24321	0.499	0.846	0.6413
RDH5	retinol dehydrogenase 5 (11-cis/9-cis) [Source:HGNC Symbol;Acc:9940]	tcga-18-3409-01	silent		6	1.72	0.085	0.76	1.25717	1.2394	0.553	0.846	0.643
FOXC1	forkhead box C1 [Source:HGNC Symbol;Acc:3800]	tcga-18-3409-01	silent		52	1.72	0.0857	0.762	1.31268	1.2768	0.116	0.846	0.6447
ZNF791	zinc finger protein 791 [Source:HGNC Symbol;Acc:26895]	tcga-18-3409-01	missense_mutation		13	1.72	0.0857	0.762	1.24829	1.23752	0.58	0.846	0.6447
CRP	C-reactive protein, pentraxin-related [Source:HGNC Symbol;Acc:2367]	tcga-18-3409-01	missense_mutation,missense_mutation		13	-1.59	0.111	1	1.25607	1.28608	0.0636	0.645	0.645
ZNF610	zinc finger protein 610 [Source:HGNC Symbol;Acc:26687]	tcga-18-3409-01	silent		4	1.72	0.086	0.764	1.26183	1.24371	0.492	0.846	0.6463
CDH8	cadherin 8, type 2 [Source:HGNC Symbol;Acc:1767]	tcga-18-3409-01	missense_mutation,missense_mutation		7	1.31	0.19	0.967	1.29676	1.28475	0.0697	0.67	0.6479
CRLF2	cytokine receptor-like factor 2 [Source:HGNC Symbol;Acc:14281]	tcga-18-3409-01	rna		3	1.71	0.087	0.768	1.24764	1.25446	0.344	0.846	0.6497
DLG5	discs, large homolog 5 (Drosophila) [Source:HGNC Symbol;Acc:2904]	tcga-18-3409-01	missense_mutation		7	1.71	0.0871	0.768	1.2602	1.25714	0.31	0.846	0.6497
PLVAP	plasmalemma vesicle associated protein [Source:HGNC Symbol;Acc:13635]	tcga-18-3409-01	silent		3	1.71	0.087	0.768	1.23919	1.2409	0.532	0.846	0.6497
SMR3A	submaxillary gland androgen regulated protein 3A [Source:HGNC Symbol;Acc:19216]	tcga-18-3409-01	missense_mutation		3	1.71	0.087	0.768	1.23338	1.25435	0.346	0.846	0.6497
TMPRSS11A	transmembrane protease, serine 11A [Source:HGNC Symbol;Acc:27954]	tcga-18-3409-01	missense_mutation		3	1.71	0.087	0.768	1.24173	1.25517	0.335	0.846	0.6497
ABCA1	ATP-binding cassette, sub-family A (ABC1), member 1 [Source:HGNC Symbol;Acc:29]	tcga-18-3409-01	silent		35	1.44	0.149	0.961	1.289	1.28435	0.0717	0.679	0.6525
NLRP5	NLR family, pyrin domain containing 5 [Source:HGNC Symbol;Acc:21269]	tcga-18-3409-01	silent,silent		3	1.71	0.087	0.768	1.24771	1.23402	0.627	0.85	0.6528
PAPPA	pregnancy-associated plasma protein A, pappalysin 1 [Source:HGNC Symbol;Acc:8602]	tcga-18-3409-01	silent		19	1.3	0.195	0.967	1.24526	1.28443	0.0713	0.678	0.6556
PLXNA2	plexin A2 [Source:HGNC Symbol;Acc:9100]	tcga-18-3409-01	silent		14	1.7	0.0888	0.775	1.25178	1.2684	0.185	0.846	0.6556
KCNN2	potassium intermediate/small conductance calcium-activated channel, subfamily N, member 2 [Source:HGNC Symbol;Acc:6291]	tcga-18-3409-01	missense_mutation,missense_mutation		9	0.491	0.624	0.967	1.25108	1.28424	0.0722	0.68	0.6576
FGF10	fibroblast growth factor 10 [Source:HGNC Symbol;Acc:3666]	tcga-18-3409-01	silent		36	-0.211	0.833	1	1.25098	1.28524	0.0674	0.658	0.658
NCKAP1	NCK-associated protein 1 [Source:HGNC Symbol;Acc:7666]	tcga-18-3409-01	missense_mutation		47	0.671	0.502	0.967	1.27225	1.28416	0.0726	0.683	0.6605
KDM4D	lysine (K)-specific demethylase 4D [Source:HGNC Symbol;Acc:25498]	tcga-18-3409-01	missense_mutation		1	-1.2	0.229	1	1.33958	1.28492	0.0689	0.666	0.666
CELSR1	cadherin, EGF LAG seven-pass G-type receptor 1 [Source:HGNC Symbol;Acc:1850]	tcga-18-3409-01	missense_mutation		9	1.4	0.163	0.967	1.27396	1.28383	0.0742	0.69	0.6672
MLLT4	myeloid/lymphoid or mixed-lineage leukemia (trithorax homolog, Drosophila); translocated to, 4 [Source:HGNC Symbol;Acc:7137]	tcga-18-3409-01	silent		2	0.403	0.687	0.967	1.25703	1.2839	0.0739	0.69	0.6672
SLC2A4	solute carrier family 2 (facilitated glucose transporter), member 4 [Source:HGNC Symbol;Acc:11009]	tcga-18-3409-01	missense_mutation		30	1.31	0.19	0.967	1.2643	1.28379	0.0744	0.691	0.6682
ZNF14	zinc finger protein 14 [Source:HGNC Symbol;Acc:12924]	tcga-18-3409-01	missense_mutation		21	1.68	0.0935	0.792	1.24398	1.23975	0.548	0.846	0.67
LGSN	lengsin, lens protein with glutamine synthetase domain [Source:HGNC Symbol;Acc:21016]	tcga-18-3409-01	missense_mutation		18	1.67	0.094	0.795	1.24479	1.24053	0.537	0.846	0.6726
CELSR2	cadherin, EGF LAG seven-pass G-type receptor 2 [Source:HGNC Symbol;Acc:3231]	tcga-18-3409-01	missense_mutation		10	1	0.317	0.967	1.28727	1.28353	0.0757	0.697	0.674
CELSR3	cadherin, EGF LAG seven-pass G-type receptor 3 [Source:HGNC Symbol;Acc:3230]	tcga-18-3409-01	missense_mutation,silent		12	1.22	0.223	0.967	1.31786	1.28349	0.0759	0.698	0.675
CPT1C	carnitine palmitoyltransferase 1C [Source:HGNC Symbol;Acc:18540]	tcga-18-3409-01	missense_mutation		29	1.67	0.0957	0.801	1.23131	1.23839	0.567	0.846	0.6776
MASP1	mannan-binding lectin serine peptidase 1 (C4/C2 activating component of Ra-reactive factor) [Source:HGNC Symbol;Acc:6901]	tcga-18-3409-01	silent		9	0.401	0.689	0.967	1.26445	1.28328	0.077	0.702	0.6788
PDGFRL	platelet-derived growth factor receptor-like [Source:HGNC Symbol;Acc:8805]	tcga-18-3409-01	missense_mutation		8	0.129	0.897	0.967	1.27491	1.28337	0.0765	0.702	0.6788
MTMR8	myotubularin related protein 8 [Source:HGNC Symbol;Acc:16825]	tcga-18-3409-01	silent		9	1.66	0.097	0.806	1.23646	1.24585	0.462	0.846	0.6819
ALDOC	aldolase C, fructose-bisphosphate [Source:HGNC Symbol;Acc:418]	tcga-18-3409-01	silent		27	1.65	0.0994	0.815	1.24623	1.24273	0.506	0.846	0.6895
KRT15	keratin 15 [Source:HGNC Symbol;Acc:6421]	tcga-18-3409-01	missense_mutation		27	1.65	0.0994	0.815	1.2735	1.27116	0.16	0.846	0.6895
MMRN1	multimerin 1 [Source:HGNC Symbol;Acc:7178]	tcga-18-3409-01	missense_mutation		5	1.65	0.0996	0.816	1.28629	1.25672	0.315	0.846	0.6903
TDO2	tryptophan 2,3-dioxygenase [Source:HGNC Symbol;Acc:11708]	tcga-18-3409-01	missense_mutation		8	1.64	0.101	0.821	1.22392	1.25196	0.377	0.846	0.6946
PCDHB7	protocadherin beta 7 [Source:HGNC Symbol;Acc:8692]	tcga-18-3409-01	silent,missense_mutation		8	1.49	0.136	0.926	1.29189	1.28128	0.0878	0.752	0.6964
IL2RA	interleukin 2 receptor, alpha [Source:HGNC Symbol;Acc:6008]	tcga-18-3409-01	silent		34	1.63	0.102	0.824	1.2585	1.26293	0.241	0.846	0.6971
IL9R	interleukin 9 receptor [Source:HGNC Symbol;Acc:6030]	tcga-18-3409-01	missense_mutation		20	1.75	0.0797	0.737	1.2275	1.21957	0.799	0.949	0.6994
PON1	paraoxonase 1 [Source:HGNC Symbol;Acc:9204]	tcga-18-3409-01	silent		41	1.57	0.115	0.867	1.30752	1.27928	0.0996	0.807	0.6997
ARAP3	ArfGAP with RhoGAP domain, ankyrin repeat and PH domain 3 [Source:HGNC Symbol;Acc:24097]	tcga-18-3409-01	nonsense_mutation,missense_mutation		7	-0.464	0.643	1	1.25368	1.28331	0.0769	0.702	0.702
MPHOSPH9	M-phase phosphoprotein 9 [Source:HGNC Symbol;Acc:7215]	tcga-18-3409-01	silent		7	1.63	0.104	0.831	1.28895	1.24175	0.52	0.846	0.703
SLIT1	slit homolog 1 (Drosophila) [Source:HGNC Symbol;Acc:11085]	tcga-18-3409-01	silent,missense_mutation		7	1.63	0.104	0.831	1.26467	1.26747	0.194	0.846	0.703
CNOT1	CCR4-NOT transcription complex, subunit 1 [Source:HGNC Symbol;Acc:7877]	tcga-18-3409-01	missense_mutation,missense_mutation		117	1.79	0.0728	0.705	1.27875	1.20572	0.908	1	0.705
RNF40	ring finger protein 40, E3 ubiquitin protein ligase [Source:HGNC Symbol;Acc:16867]	tcga-18-3409-01	missense_mutation		46	1.62	0.105	0.835	1.28064	1.23562	0.606	0.846	0.7064
SNCB	synuclein, beta [Source:HGNC Symbol;Acc:11140]	tcga-18-3409-01	silent,splice_site		10	1.62	0.105	0.835	1.22775	1.2512	0.388	0.846	0.7064
VPS13C	vacuolar protein sorting 13 homolog C (S. cerevisiae) [Source:HGNC Symbol;Acc:23594]	tcga-18-3409-01	silent,missense_mutation,missense_mutation		10	1.62	0.105	0.835	1.2551	1.24257	0.508	0.846	0.7064
SNX18	sorting nexin 18 [Source:HGNC Symbol;Acc:19245]	tcga-18-3409-01	nonsense_mutation		26	1.36	0.173	0.967	1.29518	1.28219	0.0827	0.731	0.7069
DNM2	dynamin 2 [Source:HGNC Symbol;Acc:2974]	tcga-18-3409-01	silent		57	1.02	0.308	0.967	1.27219	1.28203	0.0836	0.735	0.7107
CSNK1G1	casein kinase 1, gamma 1 [Source:HGNC Symbol;Acc:2454]	tcga-18-3409-01	missense_mutation		9	0.0276	0.978	0.988	1.30232	1.28251	0.081	0.723	0.7143
KCNMB1	potassium large conductance calcium-activated channel, subfamily M, beta member 1 [Source:HGNC Symbol;Acc:6285]	tcga-18-3409-01	missense_mutation		10	1.05	0.293	0.967	1.26899	1.28179	0.0849	0.741	0.7165
ASPM	asp (abnormal spindle) homolog, microcephaly associated (Drosophila) [Source:HGNC Symbol;Acc:19048]	tcga-18-3409-01	missense_mutation,missense_mutation,missense_mutation		26	0.772	0.44	0.967	1.29566	1.28167	0.0856	0.743	0.7185			*
CSNK1A1L	casein kinase 1, alpha 1-like [Source:HGNC Symbol;Acc:20289]	tcga-18-3409-01	nonsense_mutation		4	-1.29	0.199	1	1.2354	1.28263	0.0804	0.719	0.719
CCDC67	coiled-coil domain containing 67 [Source:HGNC Symbol;Acc:26344]	tcga-18-3409-01	missense_mutation		1	1.6	0.11	0.852	1.25449	1.23804	0.572	0.846	0.7208
FAM135B	family with sequence similarity 135, member B [Source:HGNC Symbol;Acc:28029]	tcga-18-3409-01	silent,missense_mutation,missense_mutation		1	1.6	0.11	0.852	1.25054	1.23804	0.572	0.846	0.7208
H1FNT	H1 histone family, member N, testis-specific [Source:HGNC Symbol;Acc:24893]	tcga-18-3409-01	missense_mutation		1	1.6	0.11	0.852	1.23516	1.23804	0.572	0.846	0.7208
ISLR2	immunoglobulin superfamily containing leucine-rich repeat 2 [Source:HGNC Symbol;Acc:29286]	tcga-18-3409-01	silent,missense_mutation		1	1.6	0.11	0.852	1.24278	1.26302	0.24	0.846	0.7208
MMEL1	membrane metallo-endopeptidase-like 1 [Source:HGNC Symbol;Acc:14668]	tcga-18-3409-01	silent		1	1.6	0.11	0.852	1.2534	1.24223	0.513	0.846	0.7208
PRB3	proline-rich protein BstNI subfamily 3 [Source:HGNC Symbol;Acc:9339]	tcga-18-3409-01	missense_mutation		1	1.6	0.11	0.852	1.23414	1.23804	0.572	0.846	0.7208
PRKD3	protein kinase D3 [Source:HGNC Symbol;Acc:9408]	tcga-18-3409-01	missense_mutation		15	1.6	0.11	0.852	1.31246	1.26507	0.218	0.846	0.7208
ZNF781	zinc finger protein 781 [Source:HGNC Symbol;Acc:26745]	tcga-18-3409-01	nonsense_mutation		1	1.6	0.11	0.852	1.238	1.23804	0.572	0.846	0.7208
CYLD	cylindromatosis (turban tumor syndrome) [Source:HGNC Symbol;Acc:2584]	tcga-18-3409-01	missense_mutation		19	1.6	0.111	0.853	1.31358	1.25958	0.28	0.846	0.7216
SIAE	sialic acid acetylesterase [Source:HGNC Symbol;Acc:18187]	tcga-18-3409-01	silent,missense_mutation		11	1.59	0.111	0.853	1.27474	1.24763	0.437	0.846	0.7216
SLC16A7	solute carrier family 16 (monocarboxylate transporter), member 7 [Source:HGNC Symbol;Acc:10928]	tcga-18-3409-01	silent		11	1.59	0.111	0.853	1.23111	1.23763	0.578	0.846	0.7216
KAT6B	K(lysine) acetyltransferase 6B [Source:HGNC Symbol;Acc:17582]	tcga-18-3409-01	missense_mutation		18	1.59	0.111	0.854	1.24941	1.25624	0.321	0.846	0.7225
FAM40B		tcga-18-3409-01	silent		9	1.73	0.0837	0.755	1.2601	1.21807	0.814	0.958	0.7233
FERMT2	fermitin family member 2 [Source:HGNC Symbol;Acc:15767]	tcga-18-3409-01	missense_mutation		18	0.792	0.428	0.967	1.26107	1.28143	0.0869	0.748	0.7233
B4GALT2	UDP-Gal:betaGlcNAc beta 1,4- galactosyltransferase, polypeptide 2 [Source:HGNC Symbol;Acc:925]	tcga-18-3409-01	silent		24	1.59	0.112	0.856	1.24836	1.24411	0.487	0.846	0.7242
ARHGAP35	Rho GTPase activating protein 35 [Source:HGNC Symbol;Acc:4591]	tcga-18-3409-01	missense_mutation		8	0.752	0.452	0.967	1.25486	1.28138	0.0872	0.749	0.7243
FAT3	FAT atypical cadherin 3 [Source:HGNC Symbol;Acc:23112]	tcga-18-3409-01	missense_mutation,missense_mutation,missense_mutation,silent,silent,missense_mutation,missense_mutation		10	1.44	0.15	0.963	1.281	1.28125	0.0879	0.753	0.7251
BLID	BH3-like motif containing, cell death inducer [Source:HGNC Symbol;Acc:33495]	tcga-18-3409-01	missense_mutation		0	-1.36	0.173	1	1.23617	1.28232	0.082	0.728	0.728
FOXI1	forkhead box I1 [Source:HGNC Symbol;Acc:3815]	tcga-18-3409-01	silent		34	1.58	0.114	0.861	1.295	1.27427	0.134	0.846	0.7284
DNAH8	dynein, axonemal, heavy chain 8 [Source:HGNC Symbol;Acc:2952]	tcga-18-3409-01	missense_mutation,missense_mutation,missense_mutation		4	1.58	0.115	0.865	1.23706	1.24852	0.425	0.846	0.7318
MYOM1	myomesin 1 [Source:HGNC Symbol;Acc:7613]	tcga-18-3409-01	missense_mutation,missense_mutation		4	1.58	0.115	0.865	1.42661	1.24827	0.428	0.846	0.7318
RUFY3	RUN and FYVE domain containing 3 [Source:HGNC Symbol;Acc:30285]	tcga-18-3409-01	silent		4	1.58	0.115	0.865	1.26981	1.24638	0.455	0.846	0.7318
TEX14	testis expressed 14 [Source:HGNC Symbol;Acc:11737]	tcga-18-3409-01	missense_mutation,missense_mutation		4	1.58	0.115	0.865	1.23094	1.24265	0.507	0.846	0.7318
ZNF583	zinc finger protein 583 [Source:HGNC Symbol;Acc:26427]	tcga-18-3409-01	missense_mutation		4	1.58	0.115	0.865	1.24366	1.24888	0.42	0.846	0.7318
CA7	carbonic anhydrase VII [Source:HGNC Symbol;Acc:1381]	tcga-18-3409-01	splice_site		24	1.69	0.0909	0.783	1.27813	1.22064	0.788	0.942	0.7376
NOTCH2	notch 2 [Source:HGNC Symbol;Acc:7882]	tcga-18-3409-01	missense_mutation		28	1.57	0.117	0.874	1.25242	1.24958	0.41	0.846	0.7394
NDOR1	NADPH dependent diflavin oxidoreductase 1 [Source:HGNC Symbol;Acc:29838]	tcga-18-3409-01	missense_mutation		12	1.58	0.115	0.867	1.23265	1.23323	0.638	0.853	0.7396
ADAMTS16	ADAM metallopeptidase with thrombospondin type 1 motif, 16 [Source:HGNC Symbol;Acc:17108]	tcga-18-3409-01	silent		2	1.57	0.117	0.875	1.28297	1.23579	0.603	0.846	0.7402
BCO1		tcga-18-3409-01	nonsense_mutation,silent		8	1.56	0.118	0.875	1.24303	1.25446	0.344	0.846	0.7402
FAM234A		tcga-18-3409-01	missense_mutation		2	1.57	0.117	0.875	1.24499	1.24067	0.535	0.846	0.7402
KIAA0513	KIAA0513 [Source:HGNC Symbol;Acc:29058]	tcga-18-3409-01	missense_mutation		2	1.57	0.117	0.875	1.23354	1.23901	0.559	0.846	0.7402
PTCHD1	patched domain containing 1 [Source:HGNC Symbol;Acc:26392]	tcga-18-3409-01	missense_mutation		8	1.56	0.118	0.875	1.26608	1.25753	0.305	0.846	0.7402
WISP3	WNT1 inducible signaling pathway protein 3 [Source:HGNC Symbol;Acc:12771]	tcga-18-3409-01	missense_mutation		2	1.57	0.117	0.875	1.23573	1.23765	0.578	0.846	0.7402
FTL	ferritin, light polypeptide [Source:HGNC Symbol;Acc:3999]	tcga-18-3409-01	silent		20	1.56	0.118	0.877	1.26663	1.27174	0.155	0.846	0.7419
KCNQ5	potassium voltage-gated channel, KQT-like subfamily, member 5 [Source:HGNC Symbol;Acc:6299]	tcga-18-3409-01	silent,missense_mutation		7	-0.273	0.785	1	1.24508	1.2817	0.0854	0.742	0.742
MAP2K6	mitogen-activated protein kinase kinase 6 [Source:HGNC Symbol;Acc:6846]	tcga-18-3409-01	silent		27	1.53	0.127	0.902	1.2459	1.27847	0.105	0.826	0.7451
GAS8	growth arrest-specific 8 [Source:HGNC Symbol;Acc:4166]	tcga-18-3409-01	silent		19	1.56	0.119	0.881	1.23496	1.25389	0.352	0.846	0.7453
TRAF3IP1	TNF receptor-associated factor 3 interacting protein 1 [Source:HGNC Symbol;Acc:17861]	tcga-18-3409-01	missense_mutation		19	1.56	0.119	0.881	1.27528	1.24572	0.464	0.846	0.7453
BIRC6	baculoviral IAP repeat containing 6 [Source:HGNC Symbol;Acc:13516]	tcga-18-3409-01	missense_mutation		14	1.56	0.12	0.882	1.31108	1.27717	0.113	0.846	0.7462
KIF1A	kinesin family member 1A [Source:HGNC Symbol;Acc:888]	tcga-18-3409-01	silent		14	1.56	0.12	0.882	1.27384	1.26233	0.248	0.846	0.7462
MAP4K3	mitogen-activated protein kinase kinase kinase kinase 3 [Source:HGNC Symbol;Acc:6865]	tcga-18-3409-01	missense_mutation		17	1.05	0.296	0.967	1.23193	1.28051	0.0922	0.773	0.7475
PFKFB1	6-phosphofructo-2-kinase/fructose-2,6-biphosphatase 1 [Source:HGNC Symbol;Acc:8872]	tcga-18-3409-01	missense_mutation		18	1.55	0.12	0.884	1.23751	1.26662	0.202	0.846	0.7479
KCNA4	potassium voltage-gated channel, shaker-related subfamily, member 4 [Source:HGNC Symbol;Acc:6222]	tcga-18-3409-01	silent		6	-0.277	0.782	1	1.28202	1.28144	0.0869	0.748	0.748
VPS13B	vacuolar protein sorting 13 homolog B (yeast) [Source:HGNC Symbol;Acc:2183]	tcga-18-3409-01	missense_mutation		6	1.53	0.126	0.899	1.34275	1.2783	0.106	0.832	0.748
KIT	v-kit Hardy-Zuckerman 4 feline sarcoma viral oncogene homolog [Source:HGNC Symbol;Acc:6342]	tcga-18-3409-01	silent		49	1.25	0.211	0.967	1.25936	1.28046	0.0925	0.775	0.7494
TSKU	tsukushi, small leucine rich proteoglycan [Source:HGNC Symbol;Acc:28850]	tcga-18-3409-01	silent		9	1.16	0.248	0.967	1.22272	1.28042	0.0928	0.776	0.7504
STK36	serine/threonine kinase 36 [Source:HGNC Symbol;Acc:17209]	tcga-18-3409-01	silent		4	0.282	0.778	0.967	1.2531	1.28027	0.0936	0.779	0.7533
BAZ1B	bromodomain adjacent to zinc finger domain, 1B [Source:HGNC Symbol;Acc:961]	tcga-18-3409-01	missense_mutation,silent		60	1.54	0.124	0.895	1.27991	1.24782	0.434	0.846	0.7572
RDH8	retinol dehydrogenase 8 (all-trans) [Source:HGNC Symbol;Acc:14423]	tcga-18-3409-01	missense_mutation		5	1.54	0.124	0.895	1.24365	1.25469	0.341	0.846	0.7572
PKP4	plakophilin 4 [Source:HGNC Symbol;Acc:9026]	tcga-18-3409-01	missense_mutation		21	1.53	0.126	0.898	1.29905	1.2543	0.346	0.846	0.7597
CCDC116	coiled-coil domain containing 116 [Source:HGNC Symbol;Acc:26688]	tcga-18-3409-01	silent		6	1.53	0.126	0.899	1.25517	1.24277	0.506	0.846	0.7606
DENND1B	DENN/MADD domain containing 1B [Source:HGNC Symbol;Acc:28404]	tcga-18-3409-01	missense_mutation,missense_mutation		6	1.53	0.126	0.899	1.23137	1.25138	0.385	0.846	0.7606
IRX6	iroquois homeobox 6 [Source:HGNC Symbol;Acc:14675]	tcga-18-3409-01	missense_mutation		6	1.53	0.126	0.899	1.26694	1.24398	0.488	0.846	0.7606
CAPN13	calpain 13 [Source:HGNC Symbol;Acc:16663]	tcga-18-3409-01	missense_mutation		3	1.53	0.126	0.9	1.2511	1.24052	0.537	0.846	0.7614
EPHX4	epoxide hydrolase 4 [Source:HGNC Symbol;Acc:23758]	tcga-18-3409-01	silent		3	1.53	0.126	0.9	1.25254	1.25111	0.389	0.846	0.7614
GPR135	G protein-coupled receptor 135 [Source:HGNC Symbol;Acc:19991]	tcga-18-3409-01	missense_mutation		3	1.53	0.126	0.9	1.24588	1.26176	0.254	0.846	0.7614
LRRC8E	leucine rich repeat containing 8 family, member E [Source:HGNC Symbol;Acc:26272]	tcga-18-3409-01	missense_mutation		3	1.53	0.126	0.9	1.23458	1.24607	0.459	0.846	0.7614
MORC1	MORC family CW-type zinc finger 1 [Source:HGNC Symbol;Acc:7198]	tcga-18-3409-01	missense_mutation		3	1.53	0.126	0.9	1.23657	1.24486	0.476	0.846	0.7614
CUL9	cullin 9 [Source:HGNC Symbol;Acc:15982]	tcga-18-3409-01	silent		3	0.206	0.837	0.967	1.33486	1.28	0.0952	0.789	0.763
NPR1	natriuretic peptide receptor A/guanylate cyclase A (atrionatriuretic peptide receptor A) [Source:HGNC Symbol;Acc:7943]	tcga-18-3409-01	missense_mutation		12	1.52	0.128	0.904	1.26568	1.27018	0.169	0.846	0.7648
LRP5	low density lipoprotein receptor-related protein 5 [Source:HGNC Symbol;Acc:6697]	tcga-18-3409-01	missense_mutation,silent		16	0.152	0.879	0.967	1.23007	1.27988	0.096	0.793	0.7668
QSOX1	quiescin Q6 sulfhydryl oxidase 1 [Source:HGNC Symbol;Acc:9756]	tcga-18-3409-01	silent		7	1.1	0.271	0.967	1.33245	1.27979	0.0966	0.794	0.7678
GDF5	growth differentiation factor 5 [Source:HGNC Symbol;Acc:4220]	tcga-18-3409-01	missense_mutation		17	1.51	0.131	0.914	1.25711	1.2679	0.19	0.846	0.7732
CHRNG	cholinergic receptor, nicotinic, gamma (muscle) [Source:HGNC Symbol;Acc:1967]	tcga-18-3409-01	missense_mutation		14	1.51	0.132	0.915	1.25046	1.27052	0.166	0.846	0.7741
SLC46A1	solute carrier family 46 (folate transporter), member 1 [Source:HGNC Symbol;Acc:30521]	tcga-18-3409-01	missense_mutation,nonsense_mutation		15	1.51	0.132	0.916	1.27373	1.27547	0.126	0.846	0.7749
SV2A	synaptic vesicle glycoprotein 2A [Source:HGNC Symbol;Acc:20566]	tcga-18-3409-01	missense_mutation		16	1.51	0.132	0.916	1.30939	1.27036	0.167	0.846	0.7749
PAX5	paired box 5 [Source:HGNC Symbol;Acc:8619]	tcga-18-3409-01	silent		28	0.334	0.739	0.967	1.27125	1.27951	0.0983	0.802	0.7755
DLGAP4	discs, large (Drosophila) homolog-associated protein 4 [Source:HGNC Symbol;Acc:24476]	tcga-18-3409-01	silent		10	0.125	0.9	0.967	1.29709	1.27943	0.0988	0.805	0.7784
KCNU1	potassium channel, subfamily U, member 1 [Source:HGNC Symbol;Acc:18867]	tcga-18-3409-01	silent		4	0.91	0.363	0.967	1.26076	1.27922	0.1	0.808	0.7813
MAP1A	microtubule-associated protein 1A [Source:HGNC Symbol;Acc:6835]	tcga-18-3409-01	silent		12	1.17	0.241	0.967	1.27296	1.27917	0.1	0.808	0.7813
HEATR5B	HEAT repeat containing 5B [Source:HGNC Symbol;Acc:29273]	tcga-18-3409-01	silent		10	1.5	0.134	0.922	1.26105	1.23461	0.619	0.848	0.7819
DNASE2B	deoxyribonuclease II beta [Source:HGNC Symbol;Acc:28875]	tcga-18-3409-01	missense_mutation,silent		8	1.49	0.136	0.926	1.26884	1.25008	0.403	0.846	0.7834
CES5A	carboxylesterase 5A [Source:HGNC Symbol;Acc:26459]	tcga-18-3409-01	silent		31	1.49	0.136	0.928	1.24567	1.24219	0.514	0.846	0.7851
FBN3	fibrillin 3 [Source:HGNC Symbol;Acc:18794]	tcga-18-3409-01	silent,missense_mutation		3	0.735	0.462	0.967	1.24085	1.27901	0.101	0.812	0.7852
NPHS2	nephrosis 2, idiopathic, steroid-resistant (podocin) [Source:HGNC Symbol;Acc:13394]	tcga-18-3409-01	missense_mutation		6	0.515	0.607	0.967	1.2635	1.27898	0.102	0.812	0.7852
KCNH5	potassium voltage-gated channel, subfamily H (eag-related), member 5 [Source:HGNC Symbol;Acc:6254]	tcga-18-3409-01	missense_mutation,silent,missense_mutation		9	1.33	0.182	0.967	1.27681	1.27877	0.103	0.817	0.79
NRXN2	neurexin 2 [Source:HGNC Symbol;Acc:8009]	tcga-18-3409-01	missense_mutation,silent,silent		11	1.48	0.139	0.934	1.35587	1.25322	0.361	0.846	0.7902
CIT	citron (rho-interacting, serine/threonine kinase 21) [Source:HGNC Symbol;Acc:1985]	tcga-18-3409-01	missense_mutation		6	0.897	0.37	0.967	1.27214	1.2787	0.103	0.819	0.792
CAPN7	calpain 7 [Source:HGNC Symbol;Acc:1484]	tcga-18-3409-01	missense_mutation		17	1.47	0.142	0.942	1.2546	1.26983	0.172	0.846	0.7969
TNRC6A	trinucleotide repeat containing 6A [Source:HGNC Symbol;Acc:11969]	tcga-18-3409-01	missense_mutation		17	1.47	0.142	0.942	1.28997	1.27377	0.138	0.846	0.7969
DNMBP	dynamin binding protein [Source:HGNC Symbol;Acc:30373]	tcga-18-3409-01	missense_mutation		7	1.46	0.143	0.946	1.23781	1.24996	0.405	0.846	0.8003
C4BPA	complement component 4 binding protein, alpha [Source:HGNC Symbol;Acc:1325]	tcga-18-3409-01	missense_mutation		14	1.46	0.144	0.948	1.23251	1.26021	0.272	0.846	0.802
FOLH1B	folate hydrolase 1B [Source:HGNC Symbol;Acc:13636]	tcga-18-3409-01	missense_mutation		9	1.46	0.144	0.949	1.25369	1.25586	0.326	0.846	0.8029
AKR1D1	aldo-keto reductase family 1, member D1 [Source:HGNC Symbol;Acc:388]	tcga-18-3409-01	missense_mutation		13	1.18	0.237	0.967	1.29373	1.27834	0.106	0.831	0.8036
NKIRAS2	NFKB inhibitor interacting Ras-like 2 [Source:HGNC Symbol;Acc:17898]	tcga-18-3409-01	silent		4	-0.191	0.848	1	1.321	1.27933	0.0994	0.807	0.807
MMP8	matrix metallopeptidase 8 (neutrophil collagenase) [Source:HGNC Symbol;Acc:7175]	tcga-18-3409-01	missense_mutation		4	1.45	0.148	0.957	1.26936	1.25967	0.279	0.846	0.8096
MAP2K3	mitogen-activated protein kinase kinase 3 [Source:HGNC Symbol;Acc:6843]	tcga-18-3409-01	silent,missense_mutation,silent		16	-0.138	0.89	1	1.24212	1.27897	0.102	0.812	0.812
OAS1	2'-5'-oligoadenylate synthetase 1, 40/46kDa [Source:HGNC Symbol;Acc:8086]	tcga-18-3409-01	missense_mutation		6	-0.234	0.815	1	1.30745	1.27904	0.101	0.812	0.812
PLA2G4E	phospholipase A2, group IVE [Source:HGNC Symbol;Acc:24791]	tcga-18-3409-01	silent		19	1.44	0.149	0.96	1.28938	1.24961	0.409	0.846	0.8122
OR5H6	olfactory receptor, family 5, subfamily H, member 6 [Source:HGNC Symbol;Acc:14767]	tcga-18-3409-01	silent,silent		6	1.44	0.149	0.961	1.2549	1.2468	0.449	0.846	0.813
DSPP	dentin sialophosphoprotein [Source:HGNC Symbol;Acc:3054]	tcga-18-3409-01	missense_mutation		2	0.518	0.605	0.967	1.23403	1.27784	0.109	0.845	0.8171
ABCA3	ATP-binding cassette, sub-family A (ABC1), member 3 [Source:HGNC Symbol;Acc:33]	tcga-18-3409-01	missense_mutation		12	0.375	0.708	0.967	1.2425	1.23839	0.567	0.846	0.8181
ABCB4	ATP-binding cassette, sub-family B (MDR/TAP), member 4 [Source:HGNC Symbol;Acc:45]	tcga-18-3409-01	missense_mutation		11	0.876	0.381	0.967	1.28012	1.24711	0.444	0.846	0.8181
ABCC9	ATP-binding cassette, sub-family C (CFTR/MRP), member 9 [Source:HGNC Symbol;Acc:60]	tcga-18-3409-01	missense_mutation,silent,missense_mutation		7	1.24	0.215	0.967	1.28963	1.27423	0.135	0.846	0.8181
ABCD2	ATP-binding cassette, sub-family D (ALD), member 2 [Source:HGNC Symbol;Acc:66]	tcga-18-3409-01	missense_mutation,missense_mutation		6	0.401	0.689	0.967	1.23387	1.27107	0.161	0.846	0.8181
ABRA	actin-binding Rho activating protein [Source:HGNC Symbol;Acc:30655]	tcga-18-3409-01	missense_mutation		2	0.403	0.687	0.967	1.26667	1.27496	0.129	0.846	0.8181
ACACB	acetyl-CoA carboxylase beta [Source:HGNC Symbol;Acc:85]	tcga-18-3409-01	missense_mutation,missense_mutation		18	0.0945	0.925	0.967	1.25723	1.23649	0.594	0.846	0.8181
ACSM2A	acyl-CoA synthetase medium-chain family member 2A [Source:HGNC Symbol;Acc:32017]	tcga-18-3409-01	missense_mutation,silent,missense_mutation		21	0.545	0.586	0.967	1.23543	1.24307	0.501	0.846	0.8181
ACSM2B	acyl-CoA synthetase medium-chain family member 2B [Source:HGNC Symbol;Acc:30931]	tcga-18-3409-01	nonsense_mutation		21	0.461	0.645	0.967	1.23635	1.24353	0.495	0.846	0.8181
ACSS3	acyl-CoA synthetase short-chain family member 3 [Source:HGNC Symbol;Acc:24723]	tcga-18-3409-01	missense_mutation		30	1.13	0.26	0.967	1.23403	1.24311	0.501	0.846	0.8181
ACVR2A	activin A receptor, type IIA [Source:HGNC Symbol;Acc:173]	tcga-18-3409-01	missense_mutation		20	0.398	0.691	0.967	1.22232	1.2475	0.439	0.846	0.8181
ADAM30	ADAM metallopeptidase domain 30 [Source:HGNC Symbol;Acc:208]	tcga-18-3409-01	missense_mutation		3	0.634	0.526	0.967	1.26579	1.23602	0.6	0.846	0.8181
ADAM33	ADAM metallopeptidase domain 33 [Source:HGNC Symbol;Acc:15478]	tcga-18-3409-01	missense_mutation		8	1.16	0.247	0.967	1.2367	1.25559	0.329	0.846	0.8181
ADAMTS12	ADAM metallopeptidase with thrombospondin type 1 motif, 12 [Source:HGNC Symbol;Acc:14605]	tcga-18-3409-01	missense_mutation,silent		4	0.732	0.464	0.967	1.25433	1.25588	0.326	0.846	0.8181
ADAMTS17	ADAM metallopeptidase with thrombospondin type 1 motif, 17 [Source:HGNC Symbol;Acc:17109]	tcga-18-3409-01	missense_mutation,missense_mutation,silent,missense_mutation		2	0.403	0.687	0.967	1.22157	1.25887	0.288	0.846	0.8181
ADAMTS7	ADAM metallopeptidase with thrombospondin type 1 motif, 7 [Source:HGNC Symbol;Acc:223]	tcga-18-3409-01	missense_mutation		1	0.366	0.714	0.967	1.24775	1.24658	0.452	0.846	0.8181
ADAMTSL1	ADAMTS-like 1 [Source:HGNC Symbol;Acc:14632]	tcga-18-3409-01	missense_mutation		4	0.35	0.726	0.967	1.28059	1.25852	0.293	0.846	0.8181
ADCY6	adenylate cyclase 6 [Source:HGNC Symbol;Acc:237]	tcga-18-3409-01	silent		21	0.574	0.566	0.967	1.25424	1.24784	0.434	0.846	0.8181
ADCY8	adenylate cyclase 8 (brain) [Source:HGNC Symbol;Acc:239]	tcga-18-3409-01	missense_mutation,missense_mutation		17	0.166	0.868	0.967	1.25942	1.26252	0.246	0.846	0.8181
ADGRV1		tcga-18-3409-01	missense_mutation		4	0.494	0.621	0.967	1.22475	1.23841	0.567	0.846	0.8181
ADIPOR2	adiponectin receptor 2 [Source:HGNC Symbol;Acc:24041]	tcga-18-3409-01	missense_mutation		3	1.37	0.172	0.967	1.23558	1.24317	0.5	0.846	0.8181
AGBL1	ATP/GTP binding protein-like 1 [Source:HGNC Symbol;Acc:26504]	tcga-18-3409-01	missense_mutation		7	1.17	0.243	0.967	1.25165	1.25658	0.317	0.846	0.8181
AGXT2	alanine--glyoxylate aminotransferase 2 [Source:HGNC Symbol;Acc:14412]	tcga-18-3409-01	silent		14	1.19	0.233	0.967	1.22344	1.24128	0.527	0.846	0.8181
AIPL1	aryl hydrocarbon receptor interacting protein-like 1 [Source:HGNC Symbol;Acc:359]	tcga-18-3409-01	nonsense_mutation		4	0.91	0.363	0.967	1.34814	1.27711	0.114	0.846	0.8181
ALDH1L1	aldehyde dehydrogenase 1 family, member L1 [Source:HGNC Symbol;Acc:3978]	tcga-18-3409-01	missense_mutation,silent		7	1.03	0.301	0.967	1.23444	1.23561	0.606	0.846	0.8181
ALDH5A1	aldehyde dehydrogenase 5 family, member A1 [Source:HGNC Symbol;Acc:408]	tcga-18-3409-01	silent		24	0.504	0.615	0.967	1.23409	1.24329	0.498	0.846	0.8181
ALLC	allantoicase [Source:HGNC Symbol;Acc:17377]	tcga-18-3409-01	nonsense_mutation		2	1.12	0.265	0.967	1.25438	1.24474	0.478	0.846	0.8181
ALMS1	Alstrom syndrome 1 [Source:HGNC Symbol;Acc:428]	tcga-18-3409-01	missense_mutation		21	0.779	0.436	0.967	1.27697	1.25656	0.317	0.846	0.8181
ALOX15B	arachidonate 15-lipoxygenase, type B [Source:HGNC Symbol;Acc:434]	tcga-18-3409-01	missense_mutation		6	0.137	0.891	0.967	1.23202	1.25569	0.328	0.846	0.8181
AMY1B	amylase, alpha 1B (salivary) [Source:HGNC Symbol;Acc:475]	tcga-18-3409-01	missense_mutation		10	0.951	0.342	0.967	1.25951	1.25549	0.331	0.846	0.8181
ANGEL1	angel homolog 1 (Drosophila) [Source:HGNC Symbol;Acc:19961]	tcga-18-3409-01	missense_mutation		2	0.297	0.766	0.967	1.23757	1.24156	0.523	0.846	0.8181
ANKLE2	ankyrin repeat and LEM domain containing 2 [Source:HGNC Symbol;Acc:29101]	tcga-18-3409-01	nonsense_mutation		13	1.32	0.187	0.967	1.25648	1.24306	0.502	0.846	0.8181
ANO1	anoctamin 1, calcium activated chloride channel [Source:HGNC Symbol;Acc:21625]	tcga-18-3409-01	silent		6	0.897	0.37	0.967	1.2661	1.24601	0.46	0.846	0.8181
ANO2	anoctamin 2 [Source:HGNC Symbol;Acc:1183]	tcga-18-3409-01	silent,missense_mutation		5	0.744	0.457	0.967	1.26287	1.24388	0.49	0.846	0.8181
ANXA7	annexin A7 [Source:HGNC Symbol;Acc:545]	tcga-18-3409-01	silent		22	0.0989	0.921	0.967	1.31685	1.25402	0.35	0.846	0.8181
ANXA9	annexin A9 [Source:HGNC Symbol;Acc:547]	tcga-18-3409-01	silent		3	0.449	0.653	0.967	1.23498	1.24731	0.441	0.846	0.8181
AP3M2	adaptor-related protein complex 3, mu 2 subunit [Source:HGNC Symbol;Acc:570]	tcga-18-3409-01	missense_mutation		4	0.153	0.879	0.967	1.24069	1.24774	0.435	0.846	0.8181
APOF	apolipoprotein F [Source:HGNC Symbol;Acc:615]	tcga-18-3409-01	silent,missense_mutation		2	0.938	0.348	0.967	1.30258	1.27602	0.122	0.846	0.8181
AQP4	aquaporin 4 [Source:HGNC Symbol;Acc:637]	tcga-18-3409-01	missense_mutation		4	0.153	0.879	0.967	1.25793	1.26487	0.22	0.846	0.8181
ARF5	ADP-ribosylation factor 5 [Source:HGNC Symbol;Acc:658]	tcga-18-3409-01	silent		16	0.213	0.832	0.967	1.26808	1.25258	0.369	0.846	0.8181
ARG1	arginase 1 [Source:HGNC Symbol;Acc:663]	tcga-18-3409-01	silent		12	0.0886	0.929	0.967	1.23689	1.2503	0.4	0.846	0.8181
ARHGAP9	Rho GTPase activating protein 9 [Source:HGNC Symbol;Acc:14130]	tcga-18-3409-01	missense_mutation		7	0.348	0.728	0.967	1.21151	1.24486	0.476	0.846	0.8181
ARID1A	AT rich interactive domain 1A (SWI-like) [Source:HGNC Symbol;Acc:11110]	tcga-18-3409-01	missense_mutation,silent,missense_mutation		59	0.718	0.473	0.967	1.27779	1.25873	0.29	0.846	0.8181
ARID1B	AT rich interactive domain 1B (SWI1-like) [Source:HGNC Symbol;Acc:18040]	tcga-18-3409-01	missense_mutation		10	0.163	0.87	0.967	1.23806	1.24727	0.442	0.846	0.8181
ASMTL	acetylserotonin O-methyltransferase-like [Source:HGNC Symbol;Acc:751]	tcga-18-3409-01	missense_mutation,silent		2	0.199	0.842	0.967	1.22099	1.24014	0.543	0.846	0.8181
ASNS	asparagine synthetase (glutamine-hydrolyzing) [Source:HGNC Symbol;Acc:753]	tcga-18-3409-01	missense_mutation,missense_mutation		38	0.719	0.472	0.967	1.23674	1.2472	0.443	0.846	0.8181
ATF7IP	activating transcription factor 7 interacting protein [Source:HGNC Symbol;Acc:20092]	tcga-18-3409-01	silent		31	0.894	0.371	0.967	1.28471	1.26486	0.22	0.846	0.8181
ATP10A	ATPase, class V, type 10A [Source:HGNC Symbol;Acc:13542]	tcga-18-3409-01	silent,silent		8	1.35	0.176	0.967	1.24842	1.25339	0.358	0.846	0.8181
ATP11A	ATPase, class VI, type 11A [Source:HGNC Symbol;Acc:13552]	tcga-18-3409-01	silent		9	0.631	0.528	0.967	1.2493	1.25388	0.352	0.846	0.8181
ATP12A	ATPase, H+/K+ transporting, nongastric, alpha polypeptide [Source:HGNC Symbol;Acc:13816]	tcga-18-3409-01	nonsense_mutation		15	0.777	0.437	0.967	1.24872	1.26119	0.261	0.846	0.8181
ATP4A	ATPase, H+/K+ exchanging, alpha polypeptide [Source:HGNC Symbol;Acc:819]	tcga-18-3409-01	silent,missense_mutation		18	0.662	0.508	0.967	1.25282	1.2464	0.454	0.846	0.8181
ATP8B2	ATPase, aminophospholipid transporter, class I, type 8B, member 2 [Source:HGNC Symbol;Acc:13534]	tcga-18-3409-01	missense_mutation		4	0.0912	0.927	0.967	1.22958	1.24403	0.488	0.846	0.8181
ATP9B	ATPase, class II, type 9B [Source:HGNC Symbol;Acc:13541]	tcga-18-3409-01	missense_mutation		4	1.01	0.315	0.967	1.24978	1.24259	0.508	0.846	0.8181
ATRNL1	attractin-like 1 [Source:HGNC Symbol;Acc:29063] ::OR:: Homo sapiens attractin-like 1 (ATRNL1), transcript variant 2, mRNA. [Source:RefSeq mRNA;Acc:NM_001276282]	tcga-18-3409-01	silent		2	0.297	0.766	0.967	1.24993	1.25153	0.383	0.846	0.8181
AUTS2	autism susceptibility candidate 2 [Source:HGNC Symbol;Acc:14262]	tcga-18-3409-01	missense_mutation		6	1.19	0.233	0.967	1.23811	1.24544	0.468	0.846	0.8181
AXIN2	axin 2 [Source:HGNC Symbol;Acc:904]	tcga-18-3409-01	missense_mutation		18	1.07	0.287	0.967	1.26807	1.27275	0.147	0.846	0.8181
B3GALNT1	beta-1,3-N-acetylgalactosaminyltransferase 1 (globoside blood group) [Source:HGNC Symbol;Acc:918]	tcga-18-3409-01	silent		18	0.598	0.55	0.967	1.22682	1.23578	0.604	0.846	0.8181
BAIAP3	BAI1-associated protein 3 [Source:HGNC Symbol;Acc:948]	tcga-18-3409-01	missense_mutation		1	1.11	0.268	0.967	1.26104	1.27647	0.118	0.846	0.8181
BBS9	Bardet-Biedl syndrome 9 [Source:HGNC Symbol;Acc:30000]	tcga-18-3409-01	silent		4	0.153	0.879	0.967	1.23523	1.25076	0.394	0.846	0.8181
BBX	bobby sox homolog (Drosophila) [Source:HGNC Symbol;Acc:14422]	tcga-18-3409-01	missense_mutation		6	0.239	0.811	0.967	1.23675	1.24552	0.467	0.846	0.8181
BDKRB1	bradykinin receptor B1 [Source:HGNC Symbol;Acc:1029]	tcga-18-3409-01	silent		15	0.169	0.866	0.967	1.24724	1.24191	0.518	0.846	0.8181
BEND4	BEN domain containing 4 [Source:HGNC Symbol;Acc:23815]	tcga-18-3409-01	missense_mutation		4	0.35	0.726	0.967	1.24405	1.26736	0.195	0.846	0.8181
BOLL	bol, boule-like (Drosophila) [Source:HGNC Symbol;Acc:14273]	tcga-18-3409-01	silent		6	0.574	0.566	0.967	1.22175	1.24476	0.477	0.846	0.8181
BRAT1	BRCA1-associated ATM activator 1 [Source:HGNC Symbol;Acc:21701]	tcga-18-3409-01	silent		5	0.976	0.329	0.967	1.25291	1.2502	0.401	0.846	0.8181
BRCA2	breast cancer 2, early onset [Source:HGNC Symbol;Acc:1101]	tcga-18-3409-01	missense_mutation		38	0.154	0.877	0.967	1.26797	1.26897	0.18	0.846	0.8181
BRIP1	BRCA1 interacting protein C-terminal helicase 1 [Source:HGNC Symbol;Acc:20473]	tcga-18-3409-01	missense_mutation		31	0.425	0.671	0.967	1.28158	1.26428	0.227	0.846	0.8181
BTN3A3	butyrophilin, subfamily 3, member A3 [Source:HGNC Symbol;Acc:1140]	tcga-18-3409-01	silent		1	0.553	0.58	0.967	1.24212	1.23958	0.551	0.846	0.8181
C16ORF46		tcga-18-3409-01	silent		1	1.11	0.268	0.967	1.30606	1.24707	0.445	0.846	0.8181
C16ORF70		tcga-18-3409-01	silent		13	0.641	0.522	0.967	1.248	1.23945	0.553	0.846	0.8181
C19ORF44		tcga-18-3409-01	missense_mutation		2	0.199	0.842	0.967	1.25545	1.23768	0.577	0.846	0.8181
C1ORF87		tcga-18-3409-01	missense_mutation		4	1.33	0.185	0.967	1.2563	1.24422	0.485	0.846	0.8181
C3	complement component 3 [Source:HGNC Symbol;Acc:1318]	tcga-18-3409-01	silent		27	1.2	0.228	0.967	1.25912	1.2582	0.297	0.846	0.8181
C3ORF36		tcga-18-3409-01	missense_mutation		1	0.21	0.833	0.967	1.26403	1.25432	0.346	0.846	0.8181
CABP2	calcium binding protein 2 [Source:HGNC Symbol;Acc:1385]	tcga-18-3409-01	missense_mutation		2	0.199	0.842	0.967	1.23776	1.25067	0.395	0.846	0.8181
CACHD1	cache domain containing 1 [Source:HGNC Symbol;Acc:29314]	tcga-18-3409-01	missense_mutation		3	0.634	0.526	0.967	1.22906	1.24099	0.531	0.846	0.8181
CACNA1I	calcium channel, voltage-dependent, T type, alpha 1I subunit [Source:HGNC Symbol;Acc:1396]	tcga-18-3409-01	missense_mutation,silent		4	1.11	0.269	0.967	1.26171	1.26266	0.244	0.846	0.8181
CALCOCO2	calcium binding and coiled-coil domain 2 [Source:HGNC Symbol;Acc:29912]	tcga-18-3409-01	silent		24	0.15	0.881	0.967	1.21797	1.25128	0.387	0.846	0.8181
CALCR	calcitonin receptor [Source:HGNC Symbol;Acc:1440]	tcga-18-3409-01	silent		7	0.348	0.728	0.967	1.26129	1.24961	0.409	0.846	0.8181
CARNS1	carnosine synthase 1 [Source:HGNC Symbol;Acc:29268]	tcga-18-3409-01	missense_mutation		4	1.11	0.269	0.967	1.25559	1.23715	0.585	0.846	0.8181
CASKIN1	CASK interacting protein 1 [Source:HGNC Symbol;Acc:20879]	tcga-18-3409-01	silent		3	0.843	0.399	0.967	1.23938	1.25339	0.358	0.846	0.8181
CCDC158	coiled-coil domain containing 158 [Source:HGNC Symbol;Acc:26374]	tcga-18-3409-01	missense_mutation		2	0.403	0.687	0.967	1.25138	1.23823	0.57	0.846	0.8181
CCDC28A	coiled-coil domain containing 28A [Source:HGNC Symbol;Acc:21098]	tcga-18-3409-01	silent,missense_mutation		3	0.735	0.462	0.967	1.25259	1.25063	0.395	0.846	0.8181
CCDC33	coiled-coil domain containing 33 [Source:HGNC Symbol;Acc:26552]	tcga-18-3409-01	silent		13	0.49	0.624	0.967	1.23557	1.25633	0.32	0.846	0.8181
CCDC88B	coiled-coil domain containing 88B [Source:HGNC Symbol;Acc:26757]	tcga-18-3409-01	silent,silent		8	0.976	0.329	0.967	1.23565	1.2452	0.471	0.846	0.8181
CD109	CD109 molecule [Source:HGNC Symbol;Acc:21685]	tcga-18-3409-01	missense_mutation		8	0.861	0.389	0.967	1.25446	1.26733	0.195	0.846	0.8181
CD226	CD226 molecule [Source:HGNC Symbol;Acc:16961]	tcga-18-3409-01	missense_mutation		2	0.938	0.348	0.967	1.25164	1.26367	0.233	0.846	0.8181
CD53	CD53 molecule [Source:HGNC Symbol;Acc:1686]	tcga-18-3409-01	missense_mutation,silent		4	0.216	0.829	0.967	1.22429	1.26322	0.238	0.846	0.8181
CDADC1	cytidine and dCMP deaminase domain containing 1 [Source:HGNC Symbol;Acc:20299]	tcga-18-3409-01	missense_mutation		2	0.938	0.348	0.967	1.24405	1.24029	0.541	0.846	0.8181
CDC20B	cell division cycle 20B [Source:HGNC Symbol;Acc:24222]	tcga-18-3409-01	missense_mutation		5	0.672	0.501	0.967	1.28447	1.25403	0.35	0.846	0.8181
CDKL2	cyclin-dependent kinase-like 2 (CDC2-related kinase) [Source:HGNC Symbol;Acc:1782]	tcga-18-3409-01	missense_mutation		2	0.782	0.434	0.967	1.26149	1.24431	0.484	0.846	0.8181
CEACAM3	carcinoembryonic antigen-related cell adhesion molecule 3 [Source:HGNC Symbol;Acc:1815]	tcga-18-3409-01	missense_mutation		2	1.12	0.265	0.967	1.22888	1.24399	0.488	0.846	0.8181
CEL	carboxyl ester lipase [Source:HGNC Symbol;Acc:1848]	tcga-18-3409-01	silent		7	1.24	0.215	0.967	1.28487	1.24538	0.469	0.846	0.8181
CELF3	CUGBP, Elav-like family member 3 [Source:HGNC Symbol;Acc:11967]	tcga-18-3409-01	missense_mutation		6	0.574	0.566	0.967	1.23361	1.26194	0.252	0.846	0.8181
CEMIP2		tcga-18-3409-01	nonsense_mutation,missense_mutation		2	0.199	0.842	0.967	1.22581	1.24807	0.431	0.846	0.8181
CEP104	centrosomal protein 104kDa [Source:HGNC Symbol;Acc:24866]	tcga-18-3409-01	missense_mutation		11	0.83	0.407	0.967	1.28441	1.23961	0.55	0.846	0.8181
CEP112	centrosomal protein 112kDa [Source:HGNC Symbol;Acc:28514]	tcga-18-3409-01	silent		1	1.11	0.268	0.967	1.23087	1.24416	0.486	0.846	0.8181
CEP164	centrosomal protein 164kDa [Source:HGNC Symbol;Acc:29182]	tcga-18-3409-01	missense_mutation,silent		28	0.357	0.721	0.967	1.27069	1.25135	0.386	0.846	0.8181
CEP85	centrosomal protein 85kDa [Source:HGNC Symbol;Acc:25309]	tcga-18-3409-01	silent		7	0.667	0.505	0.967	1.25558	1.23885	0.561	0.846	0.8181
CFAP52		tcga-18-3409-01	silent		3	1.08	0.279	0.967	1.23889	1.23733	0.582	0.846	0.8181
CFAP69		tcga-18-3409-01	missense_mutation		1	0.366	0.714	0.967	1.24048	1.24181	0.519	0.846	0.8181
CFHR2	complement factor H-related 2 [Source:HGNC Symbol;Acc:4890]	tcga-18-3409-01	silent		1	0.789	0.43	0.967	1.2505	1.23591	0.602	0.846	0.8181
CHD1L	chromodomain helicase DNA binding protein 1-like [Source:HGNC Symbol;Acc:1916]	tcga-18-3409-01	silent		15	0.169	0.866	0.967	1.24337	1.24361	0.494	0.846	0.8181
CHD8	chromodomain helicase DNA binding protein 8 [Source:HGNC Symbol;Acc:20153]	tcga-18-3409-01	missense_mutation		20	0.721	0.471	0.967	1.30111	1.25644	0.319	0.846	0.8181
CHODL	chondrolectin [Source:HGNC Symbol;Acc:17807]	tcga-18-3409-01	silent		2	0.938	0.348	0.967	1.25511	1.25143	0.385	0.846	0.8181
CHRDL1	chordin-like 1 [Source:HGNC Symbol;Acc:29861]	tcga-18-3409-01	missense_mutation		5	0.116	0.908	0.967	1.28549	1.25976	0.278	0.846	0.8181
CHRM2	cholinergic receptor, muscarinic 2 [Source:HGNC Symbol;Acc:1951]	tcga-18-3409-01	rna		26	1.07	0.284	0.967	1.28326	1.25183	0.379	0.846	0.8181
CHST1	carbohydrate (keratan sulfate Gal-6) sulfotransferase 1 [Source:HGNC Symbol;Acc:1969]	tcga-18-3409-01	silent		4	0.57	0.569	0.967	1.23874	1.24837	0.427	0.846	0.8181
CHST4	carbohydrate (N-acetylglucosamine 6-O) sulfotransferase 4 [Source:HGNC Symbol;Acc:1972]	tcga-18-3409-01	missense_mutation		7	1.17	0.243	0.967	1.35444	1.24474	0.478	0.846	0.8181
CLCN1	chloride channel, voltage-sensitive 1 [Source:HGNC Symbol;Acc:2019]	tcga-18-3409-01	missense_mutation,silent		7	0.725	0.469	0.967	1.27026	1.24621	0.457	0.846	0.8181
CLCN2	chloride channel, voltage-sensitive 2 [Source:HGNC Symbol;Acc:2020]	tcga-18-3409-01	silent,missense_mutation		10	0.575	0.565	0.967	1.26046	1.25251	0.37	0.846	0.8181
CLDN10	claudin 10 [Source:HGNC Symbol;Acc:2033]	tcga-18-3409-01	missense_mutation		2	0.518	0.605	0.967	1.26489	1.24388	0.49	0.846	0.8181
CLDN16	claudin 16 [Source:HGNC Symbol;Acc:2037]	tcga-18-3409-01	missense_mutation		2	0.643	0.52	0.967	1.24867	1.24538	0.469	0.846	0.8181
CLEC16A	C-type lectin domain family 16, member A [Source:HGNC Symbol;Acc:29013]	tcga-18-3409-01		-2.489	1	0.789	0.43	0.967	1.23249	1.26472	0.222	0.846	0.8181
CLRN1	clarin 1 [Source:HGNC Symbol;Acc:12605]	tcga-18-3409-01	missense_mutation		4	0.91	0.363	0.967	1.23434	1.2533	0.359	0.846	0.8181
CMTM5	CKLF-like MARVEL transmembrane domain containing 5 [Source:HGNC Symbol;Acc:19176]	tcga-18-3409-01	silent		12	0.123	0.902	0.967	1.20371	1.24109	0.529	0.846	0.8181
CMYA5	cardiomyopathy associated 5 [Source:HGNC Symbol;Acc:14305]	tcga-18-3409-01	missense_mutation,missense_mutation,missense_mutation,missense_mutation		8	0.752	0.452	0.967	1.29269	1.2474	0.44	0.846	0.8181
CNBD1	cyclic nucleotide binding domain containing 1 [Source:HGNC Symbol;Acc:26663]	tcga-18-3409-01	missense_mutation		1	1.11	0.268	0.967	1.24946	1.23949	0.552	0.846	0.8181
CNGB3	cyclic nucleotide gated channel beta 3 [Source:HGNC Symbol;Acc:2153]	tcga-18-3409-01	silent		6	0.291	0.771	0.967	1.26316	1.26849	0.184	0.846	0.8181
COBLL1	cordon-bleu WH2 repeat protein-like 1 [Source:HGNC Symbol;Acc:23571]	tcga-18-3409-01	missense_mutation		8	0.216	0.829	0.967	1.22429	1.24161	0.522	0.846	0.8181
COL22A1	collagen, type XXII, alpha 1 [Source:HGNC Symbol;Acc:22989]	tcga-18-3409-01	missense_mutation		3	0.539	0.59	0.967	1.24185	1.24626	0.456	0.846	0.8181
COL23A1	collagen, type XXIII, alpha 1 [Source:HGNC Symbol;Acc:22990]	tcga-18-3409-01	missense_mutation		5	1.24	0.216	0.967	1.25044	1.25632	0.32	0.846	0.8181
COL24A1	collagen, type XXIV, alpha 1 [Source:HGNC Symbol;Acc:20821]	tcga-18-3409-01	missense_mutation		4	0.57	0.569	0.967	1.25431	1.23732	0.582	0.846	0.8181
COL25A1	collagen, type XXV, alpha 1 [Source:HGNC Symbol;Acc:18603]	tcga-18-3409-01	missense_mutation		5	0.744	0.457	0.967	1.24425	1.24548	0.467	0.846	0.8181
COL28A1	collagen, type XXVIII, alpha 1 [Source:HGNC Symbol;Acc:22442]	tcga-18-3409-01	silent		3	0.958	0.338	0.967	1.24108	1.23559	0.606	0.846	0.8181
COLEC10	collectin sub-family member 10 (C-type lectin) [Source:HGNC Symbol;Acc:2220]	tcga-18-3409-01	silent		18	0.96	0.337	0.967	1.22611	1.2678	0.191	0.846	0.8181
CPB2	carboxypeptidase B2 (plasma) [Source:HGNC Symbol;Acc:2300]	tcga-18-3409-01	nonsense_mutation,nonsense_mutation		3	1.08	0.279	0.967	1.27067	1.24674	0.449	0.846	0.8181
CR1	complement component (3b/4b) receptor 1 (Knops blood group) [Source:HGNC Symbol;Acc:2334]	tcga-18-3409-01	missense_mutation		5	0.286	0.775	0.967	1.24191	1.24317	0.5	0.846	0.8181
CRELD1	cysteine-rich with EGF-like domains 1 [Source:HGNC Symbol;Acc:14630]	tcga-18-3409-01	silent		5	0.535	0.592	0.967	1.24147	1.24473	0.478	0.846	0.8181
CRISPLD2	cysteine-rich secretory protein LCCL domain containing 2 [Source:HGNC Symbol;Acc:25248]	tcga-18-3409-01	missense_mutation,silent		2	1.32	0.187	0.967	1.23649	1.25318	0.361	0.846	0.8181
CSF2RB	colony stimulating factor 2 receptor, beta, low-affinity (granulocyte-macrophage) [Source:HGNC Symbol;Acc:2436]	tcga-18-3409-01	silent,silent		24	0.829	0.407	0.967	1.2527	1.26874	0.182	0.846	0.8181
CTSG	cathepsin G [Source:HGNC Symbol;Acc:2532]	tcga-18-3409-01	missense_mutation,silent		12	0.567	0.571	0.967	1.26581	1.25865	0.291	0.846	0.8181
CXCL10	chemokine (C-X-C motif) ligand 10 [Source:HGNC Symbol;Acc:10637]	tcga-18-3409-01	silent		35	1.39	0.164	0.967	1.27102	1.26316	0.239	0.846	0.8181
CXCL5	chemokine (C-X-C motif) ligand 5 [Source:HGNC Symbol;Acc:10642]	tcga-18-3409-01	missense_mutation		14	0.749	0.454	0.967	1.25355	1.23978	0.548	0.846	0.8181
CXORF21		tcga-18-3409-01	silent		2	0.938	0.348	0.967	1.23468	1.24161	0.522	0.846	0.8181
CYP26B1	cytochrome P450, family 26, subfamily B, polypeptide 1 [Source:HGNC Symbol;Acc:20581]	tcga-18-3409-01	missense_mutation		5	0.116	0.908	0.967	1.28369	1.23913	0.557	0.846	0.8181
CYP2B6	cytochrome P450, family 2, subfamily B, polypeptide 6 [Source:HGNC Symbol;Acc:2615]	tcga-18-3409-01	missense_mutation,missense_mutation		20	1.42	0.157	0.967	1.2632	1.25714	0.31	0.846	0.8181
CYP3A7	cytochrome P450, family 3, subfamily A, polypeptide 7 [Source:HGNC Symbol;Acc:2640]	tcga-18-3409-01	silent		11	0.612	0.541	0.967	1.24479	1.26005	0.274	0.846	0.8181
CYTH3	cytohesin 3 [Source:HGNC Symbol;Acc:9504]	tcga-18-3409-01	missense_mutation		9	0.107	0.915	0.967	1.26408	1.2717	0.155	0.846	0.8181
CYTH4	cytohesin 4 [Source:HGNC Symbol;Acc:9505]	tcga-18-3409-01	silent		4	0.153	0.879	0.967	1.22559	1.24121	0.528	0.846	0.8181
DCDC2B	doublecortin domain containing 2B [Source:HGNC Symbol;Acc:32576]	tcga-18-3409-01	missense_mutation		3	1.22	0.223	0.967	1.30621	1.24014	0.543	0.846	0.8181
DCSTAMP	dendrocyte expressed seven transmembrane protein [Source:HGNC Symbol;Acc:18549]	tcga-18-3409-01	missense_mutation,silent		2	1.32	0.187	0.967	1.2701	1.23653	0.593	0.846	0.8181
DCT	dopachrome tautomerase [Source:HGNC Symbol;Acc:2709]	tcga-18-3409-01	missense_mutation		4	0.494	0.621	0.967	1.2746	1.24718	0.443	0.846	0.8181
DENND2C	DENN/MADD domain containing 2C [Source:HGNC Symbol;Acc:24748]	tcga-18-3409-01	nonsense_mutation		4	1.21	0.225	0.967	1.23061	1.25371	0.354	0.846	0.8181
DIP2B	DIP2 disco-interacting protein 2 homolog B (Drosophila) [Source:HGNC Symbol;Acc:29284]	tcga-18-3409-01	missense_mutation		7	0.503	0.615	0.967	1.24839	1.26176	0.254	0.846	0.8181
DIS3L2	DIS3 mitotic control homolog (S. cerevisiae)-like 2 [Source:HGNC Symbol;Acc:28648]	tcga-18-3409-01	rna		7	0.398	0.69	0.967	1.23772	1.24651	0.453	0.846	0.8181
DISP1	dispatched homolog 1 (Drosophila) [Source:HGNC Symbol;Acc:19711]	tcga-18-3409-01	silent		1	0.21	0.833	0.967	1.22607	1.24442	0.482	0.846	0.8181
DLL1	delta-like 1 (Drosophila) [Source:HGNC Symbol;Acc:2908]	tcga-18-3409-01	silent		15	1.33	0.183	0.967	1.27856	1.26951	0.175	0.846	0.8181
DNAAF1	dynein, axonemal, assembly factor 1 [Source:HGNC Symbol;Acc:30539]	tcga-18-3409-01	missense_mutation		1	0.553	0.58	0.967	1.23353	1.23883	0.561	0.846	0.8181
DNAAF2	dynein, axonemal, assembly factor 2 [Source:HGNC Symbol;Acc:20188]	tcga-18-3409-01	silent		12	1.12	0.261	0.967	1.23824	1.25678	0.314	0.846	0.8181
DNAH10	dynein, axonemal, heavy chain 10 [Source:HGNC Symbol;Acc:2941]	tcga-18-3409-01	missense_mutation,missense_mutation		1	0.553	0.58	0.967	1.24222	1.24255	0.509	0.846	0.8181
DNAH11	dynein, axonemal, heavy chain 11 [Source:HGNC Symbol;Acc:2942]	tcga-18-3409-01	missense_mutation		1	0.553	0.58	0.967	1.28649	1.23883	0.561	0.846	0.8181		*
DNAH2	dynein, axonemal, heavy chain 2 [Source:HGNC Symbol;Acc:2948]	tcga-18-3409-01	silent,silent		2	1.32	0.187	0.967	1.30845	1.23845	0.567	0.846	0.8181
DNAH7	dynein, axonemal, heavy chain 7 [Source:HGNC Symbol;Acc:18661]	tcga-18-3409-01	silent		5	1.43	0.152	0.967	1.23867	1.24026	0.541	0.846	0.8181
DNAJC10	DnaJ (Hsp40) homolog, subfamily C, member 10 [Source:HGNC Symbol;Acc:24637]	tcga-18-3409-01	missense_mutation		8	0.216	0.829	0.967	1.27866	1.24	0.545	0.846	0.8181
DOCK10	dedicator of cytokinesis 10 [Source:HGNC Symbol;Acc:23479]	tcga-18-3409-01	missense_mutation,missense_mutation,missense_mutation		2	0.782	0.434	0.967	1.25738	1.24599	0.46	0.846	0.8181
DOCK5	dedicator of cytokinesis 5 [Source:HGNC Symbol;Acc:23476]	tcga-18-3409-01	missense_mutation		10	0.951	0.342	0.967	1.27914	1.24957	0.41	0.846	0.8181
DOCK8	dedicator of cytokinesis 8 [Source:HGNC Symbol;Acc:19191]	tcga-18-3409-01	silent		9	0.934	0.35	0.967	1.22293	1.24495	0.475	0.846	0.8181
DROSHA	drosha, ribonuclease type III [Source:HGNC Symbol;Acc:17904]	tcga-18-3409-01	silent		36	0.802	0.423	0.967	1.25322	1.24131	0.526	0.846	0.8181
DTX2	deltex homolog 2 (Drosophila) [Source:HGNC Symbol;Acc:15973]	tcga-18-3409-01	silent,missense_mutation,silent		20	1.31	0.19	0.967	1.23274	1.24819	0.429	0.846	0.8181
DUSP27	dual specificity phosphatase 27 (putative) [Source:HGNC Symbol;Acc:25034]	tcga-18-3409-01	silent,silent		1	0.21	0.833	0.967	1.22758	1.25712	0.31	0.846	0.8181
DYNC1I1	dynein, cytoplasmic 1, intermediate chain 1 [Source:HGNC Symbol;Acc:2963]	tcga-18-3409-01	missense_mutation		35	0.868	0.385	0.967	1.30823	1.26195	0.252	0.846	0.8181
DYNC1LI2	dynein, cytoplasmic 1, light intermediate chain 2 [Source:HGNC Symbol;Acc:2966]	tcga-18-3409-01	missense_mutation		35	0.823	0.411	0.967	1.28261	1.24413	0.486	0.846	0.8181
DYNC2H1	dynein, cytoplasmic 2, heavy chain 1 [Source:HGNC Symbol;Acc:2962]	tcga-18-3409-01	missense_mutation		18	1.17	0.241	0.967	1.26902	1.26435	0.226	0.846	0.8181
EIF4ENIF1	eukaryotic translation initiation factor 4E nuclear import factor 1 [Source:HGNC Symbol;Acc:16687]	tcga-18-3409-01	silent		20	0.342	0.733	0.967	1.26385	1.24038	0.54	0.846	0.8181
ELMOD1	ELMO/CED-12 domain containing 1 [Source:HGNC Symbol;Acc:25334]	tcga-18-3409-01	silent		2	0.199	0.842	0.967	1.24196	1.23951	0.552	0.846	0.8181
EMILIN2	elastin microfibril interfacer 2 [Source:HGNC Symbol;Acc:19881]	tcga-18-3409-01	missense_mutation		3	1.22	0.223	0.967	1.26864	1.23547	0.608	0.846	0.8181
EMSY		tcga-18-3409-01	silent		7	0.667	0.505	0.967	1.25404	1.25883	0.289	0.846	0.8181
ENPP2	ectonucleotide pyrophosphatase/phosphodiesterase 2 [Source:HGNC Symbol;Acc:3357]	tcga-18-3409-01	silent,missense_mutation		10	0.281	0.778	0.967	1.29092	1.27448	0.133	0.846	0.8181
EP400	E1A binding protein p400 [Source:HGNC Symbol;Acc:11958]	tcga-18-3409-01	missense_mutation		25	0.162	0.872	0.967	1.28889	1.25139	0.385	0.846	0.8181	*
EPOR	erythropoietin receptor [Source:HGNC Symbol;Acc:3416]	tcga-18-3409-01	nonsense_mutation		24	1.36	0.172	0.967	1.2657	1.24175	0.52	0.846	0.8181
EPPK1	epiplakin 1 [Source:HGNC Symbol;Acc:15577]	tcga-18-3409-01	silent		10	0.202	0.84	0.967	1.25159	1.24964	0.409	0.846	0.8181
EPX	eosinophil peroxidase [Source:HGNC Symbol;Acc:3423]	tcga-18-3409-01	missense_mutation		9	0.679	0.497	0.967	1.24659	1.24484	0.476	0.846	0.8181
ERMAP	erythroblast membrane-associated protein (Scianna blood group) [Source:HGNC Symbol;Acc:15743]	tcga-18-3409-01	missense_mutation		2	0.108	0.914	0.967	1.27673	1.23687	0.589	0.846	0.8181
ESPL1	extra spindle pole bodies homolog 1 (S. cerevisiae) [Source:HGNC Symbol;Acc:16856]	tcga-18-3409-01	silent,missense_mutation,silent		28	1.39	0.164	0.967	1.26306	1.25502	0.337	0.846	0.8181
EVC2	Ellis van Creveld syndrome 2 [Source:HGNC Symbol;Acc:19747]	tcga-18-3409-01	missense_mutation,silent		12	0.123	0.902	0.967	1.22945	1.24482	0.477	0.846	0.8181
EVI5	ecotropic viral integration site 5 [Source:HGNC Symbol;Acc:3501]	tcga-18-3409-01	missense_mutation		8	0.976	0.329	0.967	1.24671	1.24104	0.53	0.846	0.8181
EXPH5	exophilin 5 [Source:HGNC Symbol;Acc:30578]	tcga-18-3409-01	silent		2	0.199	0.842	0.967	1.23741	1.26648	0.204	0.846	0.8181
F2RL3	coagulation factor II (thrombin) receptor-like 3 [Source:HGNC Symbol;Acc:3540]	tcga-18-3409-01	missense_mutation		18	0.236	0.813	0.967	1.23807	1.27443	0.133	0.846	0.8181
F5	coagulation factor V (proaccelerin, labile factor) [Source:HGNC Symbol;Acc:3542]	tcga-18-3409-01	missense_mutation		11	0.969	0.333	0.967	1.23357	1.25142	0.385	0.846	0.8181
FADS1	fatty acid desaturase 1 [Source:HGNC Symbol;Acc:3574]	tcga-18-3409-01	missense_mutation		8	0.0864	0.931	0.967	1.2626	1.24878	0.421	0.846	0.8181
FAM129A	family with sequence similarity 129, member A [Source:HGNC Symbol;Acc:16784]	tcga-18-3409-01	missense_mutation,silent		3	0.206	0.837	0.967	1.22448	1.26086	0.265	0.846	0.8181
FAM184A	family with sequence similarity 184, member A [Source:HGNC Symbol;Acc:20991]	tcga-18-3409-01	missense_mutation		4	1.01	0.315	0.967	1.23893	1.23742	0.581	0.846	0.8181
FAM196A	family with sequence similarity 196, member A [Source:HGNC Symbol;Acc:33859]	tcga-18-3409-01	silent		5	1.43	0.152	0.967	1.23264	1.24361	0.494	0.846	0.8181
FAM26D	family with sequence similarity 26, member D [Source:HGNC Symbol;Acc:21094]	tcga-18-3409-01	missense_mutation		2	0.108	0.914	0.967	1.2492	1.24319	0.5	0.846	0.8181
FAM81B	family with sequence similarity 81, member B [Source:HGNC Symbol;Acc:26335]	tcga-18-3409-01	silent		2	1.32	0.187	0.967	1.2582	1.23922	0.556	0.846	0.8181
FAM83C	family with sequence similarity 83, member C [Source:HGNC Symbol;Acc:16121]	tcga-18-3409-01	missense_mutation		4	0.153	0.879	0.967	1.25612	1.25483	0.339	0.846	0.8181
FAM96A	family with sequence similarity 96, member A [Source:HGNC Symbol;Acc:26235]	tcga-18-3409-01	missense_mutation		5	0.819	0.413	0.967	1.2362	1.2382	0.57	0.846	0.8181
FARP1	FERM, RhoGEF (ARHGEF) and pleckstrin domain protein 1 (chondrocyte-derived) [Source:HGNC Symbol;Acc:3591]	tcga-18-3409-01	missense_mutation		8	0.646	0.518	0.967	1.248	1.25676	0.315	0.846	0.8181
FBN2	fibrillin 2 [Source:HGNC Symbol;Acc:3604]	tcga-18-3409-01	silent		6	0.967	0.334	0.967	1.27618	1.25593	0.325	0.846	0.8181
FCHSD2	FCH and double SH3 domains 2 [Source:HGNC Symbol;Acc:29114]	tcga-18-3409-01	silent		10	0.363	0.717	0.967	1.24696	1.25552	0.33	0.846	0.8181
FIGN	fidgetin [Source:HGNC Symbol;Acc:13285]	tcga-18-3409-01	silent,missense_mutation		4	0.35	0.726	0.967	1.23063	1.24862	0.423	0.846	0.8181
FLNC	filamin C, gamma [Source:HGNC Symbol;Acc:3756]	tcga-18-3409-01	silent,missense_mutation,missense_mutation,missense_mutation,silent		17	1.19	0.233	0.967	1.2707	1.27345	0.141	0.846	0.8181
FMN1	formin 1 [Source:HGNC Symbol;Acc:3768]	tcga-18-3409-01	missense_mutation,silent,missense_mutation		2	0.643	0.52	0.967	1.24183	1.25544	0.331	0.846	0.8181
FOXN4	forkhead box N4 [Source:HGNC Symbol;Acc:21399]	tcga-18-3409-01	silent		2	0.643	0.52	0.967	1.21587	1.23683	0.589	0.846	0.8181
FRMD1	FERM domain containing 1 [Source:HGNC Symbol;Acc:21240]	tcga-18-3409-01	missense_mutation,silent		7	0.844	0.399	0.967	1.25061	1.25311	0.362	0.846	0.8181
FRMPD4	FERM and PDZ domain containing 4 [Source:HGNC Symbol;Acc:29007]	tcga-18-3409-01		0.003	2	1.12	0.265	0.967	1.27098	1.25931	0.283	0.846	0.8181
FSCN3	fascin homolog 3, actin-bundling protein, testicular (Strongylocentrotus purpuratus) [Source:HGNC Symbol;Acc:3961]	tcga-18-3409-01	missense_mutation,silent		1	0.553	0.58	0.967	1.24625	1.24407	0.487	0.846	0.8181
GABRR3	gamma-aminobutyric acid (GABA) A receptor, rho 3 [Source:HGNC Symbol;Acc:17969]	tcga-18-3409-01	silent,silent		4	0.494	0.621	0.967	1.26834	1.2419	0.518	0.846	0.8181
GALNT10	UDP-N-acetyl-alpha-D-galactosamine:polypeptide N-acetylgalactosaminyltransferase 10 (GalNAc-T10) [Source:HGNC Symbol;Acc:19873]	tcga-18-3409-01	splice_site,missense_mutation		8	1.1	0.273	0.967	1.33533	1.24215	0.514	0.846	0.8181
GBF1	golgi brefeldin A resistant guanine nucleotide exchange factor 1 [Source:HGNC Symbol;Acc:4181]	tcga-18-3409-01	missense_mutation		30	1.1	0.272	0.967	1.27698	1.23714	0.585	0.846	0.8181
GCK	glucokinase (hexokinase 4) [Source:HGNC Symbol;Acc:4195]	tcga-18-3409-01	missense_mutation		30	1.23	0.218	0.967	1.26947	1.25886	0.289	0.846	0.8181
GCNT2	glucosaminyl (N-acetyl) transferase 2, I-branching enzyme (I blood group) [Source:HGNC Symbol;Acc:4204]	tcga-18-3409-01	silent,missense_mutation		16	0.631	0.528	0.967	1.27874	1.25154	0.383	0.846	0.8181
GDAP1L1	ganglioside induced differentiation associated protein 1-like 1 [Source:HGNC Symbol;Acc:4213]	tcga-18-3409-01	missense_mutation,silent		2	0.782	0.434	0.967	1.2776	1.2494	0.412	0.846	0.8181
GHRL	ghrelin/obestatin prepropeptide [Source:HGNC Symbol;Acc:18129]	tcga-18-3409-01	silent		13	0.381	0.703	0.967	1.25029	1.25813	0.297	0.846	0.8181
GJA8	gap junction protein, alpha 8, 50kDa [Source:HGNC Symbol;Acc:4281]	tcga-18-3409-01	missense_mutation		1	0.789	0.43	0.967	1.25198	1.2521	0.375	0.846	0.8181
GLB1L3	galactosidase, beta 1-like 3 [Source:HGNC Symbol;Acc:25147]	tcga-18-3409-01	missense_mutation		2	0.108	0.914	0.967	1.23668	1.23633	0.596	0.846	0.8181
GLRA3	glycine receptor, alpha 3 [Source:HGNC Symbol;Acc:4328]	tcga-18-3409-01	missense_mutation		6	0.345	0.73	0.967	1.2675	1.25964	0.279	0.846	0.8181
GOLGA6A	golgin A6 family, member A [Source:HGNC Symbol;Acc:13567]	tcga-18-3409-01	silent		7	0.783	0.433	0.967	1.2389	1.23783	0.575	0.846	0.8181
GOLGB1	golgin B1 [Source:HGNC Symbol;Acc:4429]	tcga-18-3409-01	nonsense_mutation		12	0.193	0.847	0.967	1.27592	1.24521	0.471	0.846	0.8181
GPM6A	glycoprotein M6A [Source:HGNC Symbol;Acc:4460]	tcga-18-3409-01	missense_mutation		8	0.216	0.829	0.967	1.25372	1.25555	0.33	0.846	0.8181
GPR152	G protein-coupled receptor 152 [Source:HGNC Symbol;Acc:23622]	tcga-18-3409-01	silent		3	0.449	0.653	0.967	1.27446	1.2763	0.12	0.846	0.8181
GPR158	G protein-coupled receptor 158 [Source:HGNC Symbol;Acc:23689]	tcga-18-3409-01	missense_mutation,missense_mutation		2	0.518	0.605	0.967	1.26969	1.26097	0.263	0.846	0.8181
GPT2	glutamic pyruvate transaminase (alanine aminotransferase) 2 [Source:HGNC Symbol;Acc:18062]	tcga-18-3409-01	missense_mutation		34	0.642	0.521	0.967	1.22691	1.24114	0.529	0.846	0.8181
GRAMD4	GRAM domain containing 4 [Source:HGNC Symbol;Acc:29113]	tcga-18-3409-01	silent		2	0.518	0.605	0.967	1.22343	1.25914	0.285	0.846	0.8181
GRHL2	grainyhead-like 2 (Drosophila) [Source:HGNC Symbol;Acc:2799]	tcga-18-3409-01	missense_mutation		6	0.897	0.37	0.967	1.25852	1.26146	0.258	0.846	0.8181
GRHL3	grainyhead-like 3 (Drosophila) [Source:HGNC Symbol;Acc:25839]	tcga-18-3409-01	missense_mutation		4	0.0912	0.927	0.967	1.2364	1.25495	0.338	0.846	0.8181
GRIP1	glutamate receptor interacting protein 1 [Source:HGNC Symbol;Acc:18708]	tcga-18-3409-01	missense_mutation		11	0.785	0.432	0.967	1.29061	1.27103	0.161	0.846	0.8181
GRM7	glutamate receptor, metabotropic 7 [Source:HGNC Symbol;Acc:4599]	tcga-18-3409-01	missense_mutation		39	1.11	0.267	0.967	1.2376	1.26921	0.177	0.846	0.8181
GRM8	glutamate receptor, metabotropic 8 [Source:HGNC Symbol;Acc:4600]	tcga-18-3409-01	silent,silent		30	0.373	0.709	0.967	1.20081	1.23684	0.589	0.846	0.8181
GRXCR1	glutaredoxin, cysteine rich 1 [Source:HGNC Symbol;Acc:31673]	tcga-18-3409-01	silent		1	0.21	0.833	0.967	1.22123	1.23579	0.603	0.846	0.8181
GTSE1	G-2 and S-phase expressed 1 [Source:HGNC Symbol;Acc:13698]	tcga-18-3409-01	missense_mutation,missense_mutation		37	1.4	0.162	0.967	1.29597	1.25514	0.335	0.846	0.8181
GYS2	glycogen synthase 2 (liver) [Source:HGNC Symbol;Acc:4707]	tcga-18-3409-01	silent		21	0.995	0.32	0.967	1.24048	1.2428	0.505	0.846	0.8181
HDAC4	histone deacetylase 4 [Source:HGNC Symbol;Acc:14063]	tcga-18-3409-01	missense_mutation		45	0.512	0.608	0.967	1.27338	1.26541	0.215	0.846	0.8181
HELB	helicase (DNA) B [Source:HGNC Symbol;Acc:17196]	tcga-18-3409-01	missense_mutation		9	0.445	0.656	0.967	1.25259	1.25323	0.36	0.846	0.8181
HEMGN	hemogen [Source:HGNC Symbol;Acc:17509]	tcga-18-3409-01	silent		6	0.515	0.607	0.967	1.2745	1.25431	0.346	0.846	0.8181
HERC2	HECT and RLD domain containing E3 ubiquitin protein ligase 2 [Source:HGNC Symbol;Acc:4868]	tcga-18-3409-01	silent,silent,missense_mutation,missense_mutation		42	0.573	0.567	0.967	1.29608	1.23715	0.585	0.846	0.8181
HHATL	hedgehog acyltransferase-like [Source:HGNC Symbol;Acc:13242]	tcga-18-3409-01	silent		3	0.843	0.399	0.967	1.26572	1.25079	0.393	0.846	0.8181
HHIP	hedgehog interacting protein [Source:HGNC Symbol;Acc:14866]	tcga-18-3409-01	silent		5	0.603	0.547	0.967	1.23604	1.26693	0.199	0.846	0.8181
HIVEP1	human immunodeficiency virus type I enhancer binding protein 1 [Source:HGNC Symbol;Acc:4920]	tcga-18-3409-01	missense_mutation,missense_mutation		9	0.147	0.883	0.967	1.23328	1.26934	0.176	0.846	0.8181
HK2	hexokinase 2 [Source:HGNC Symbol;Acc:4923]	tcga-18-3409-01	missense_mutation		33	1.33	0.182	0.967	1.28393	1.2769	0.115	0.846	0.8181
HMCN1	hemicentin 1 [Source:HGNC Symbol;Acc:19194]	tcga-18-3409-01	silent		6	0.828	0.407	0.967	1.25104	1.26279	0.243	0.846	0.8181			*
HRNR	hornerin [Source:HGNC Symbol;Acc:20846]	tcga-18-3409-01	silent		10	0.242	0.809	0.967	1.23765	1.25775	0.302	0.846	0.8181
HS3ST3A1	heparan sulfate (glucosamine) 3-O-sulfotransferase 3A1 [Source:HGNC Symbol;Acc:5196]	tcga-18-3409-01	missense_mutation		7	1.17	0.243	0.967	1.25519	1.26647	0.204	0.846	0.8181
HS3ST5	heparan sulfate (glucosamine) 3-O-sulfotransferase 5 [Source:HGNC Symbol;Acc:19419]	tcga-18-3409-01	missense_mutation		7	1.1	0.271	0.967	1.26049	1.25401	0.35	0.846	0.8181
HS6ST1	heparan sulfate 6-O-sulfotransferase 1 [Source:HGNC Symbol;Acc:5201]	tcga-18-3409-01	nonsense_mutation		7	1.1	0.271	0.967	1.25272	1.25951	0.281	0.846	0.8181
HSD3B1	hydroxy-delta-5-steroid dehydrogenase, 3 beta- and steroid delta-isomerase 1 [Source:HGNC Symbol;Acc:5217]	tcga-18-3409-01	missense_mutation		23	1.42	0.157	0.967	1.23047	1.26834	0.185	0.846	0.8181
IDO1	indoleamine 2,3-dioxygenase 1 [Source:HGNC Symbol;Acc:6059]	tcga-18-3409-01	missense_mutation		11	0.253	0.8	0.967	1.2495	1.26357	0.234	0.846	0.8181
IFFO1	intermediate filament family orphan 1 [Source:HGNC Symbol;Acc:24970]	tcga-18-3409-01	missense_mutation		5	0.535	0.592	0.967	1.33442	1.27281	0.146	0.846	0.8181
IFNGR1	interferon gamma receptor 1 [Source:HGNC Symbol;Acc:5439]	tcga-18-3409-01	missense_mutation		25	0.8	0.424	0.967	1.24299	1.25259	0.369	0.846	0.8181
IFT43	intraflagellar transport 43 homolog (Chlamydomonas) [Source:HGNC Symbol;Acc:29669]	tcga-18-3409-01	silent		8	0.352	0.725	0.967	1.26258	1.24671	0.45	0.846	0.8181
IL17F	interleukin 17F [Source:HGNC Symbol;Acc:16404]	tcga-18-3409-01	silent		6	0.457	0.648	0.967	1.26309	1.23979	0.548	0.846	0.8181
IL21R	interleukin 21 receptor [Source:HGNC Symbol;Acc:6006]	tcga-18-3409-01	missense_mutation		1	0.21	0.833	0.967	1.22975	1.23723	0.584	0.846	0.8181
IL22RA1	interleukin 22 receptor, alpha 1 [Source:HGNC Symbol;Acc:13700]	tcga-18-3409-01	silent		4	1.33	0.185	0.967	1.23485	1.24459	0.48	0.846	0.8181
IPO11	importin 11 [Source:HGNC Symbol;Acc:20628]	tcga-18-3409-01	missense_mutation		11	0.368	0.713	0.967	1.22497	1.25807	0.298	0.846	0.8181
IPO13	importin 13 [Source:HGNC Symbol;Acc:16853]	tcga-18-3409-01	missense_mutation,silent		9	1.27	0.203	0.967	1.26373	1.25699	0.312	0.846	0.8181
IQCE	IQ motif containing E [Source:HGNC Symbol;Acc:29171]	tcga-18-3409-01	missense_mutation		3	0.132	0.895	0.967	1.24393	1.24552	0.467	0.846	0.8181
IRF2BP1	interferon regulatory factor 2 binding protein 1 [Source:HGNC Symbol;Acc:21728]	tcga-18-3409-01	missense_mutation		7	1.39	0.166	0.967	1.24408	1.26657	0.203	0.846	0.8181
ITCH	itchy E3 ubiquitin protein ligase [Source:HGNC Symbol;Acc:13890]	tcga-18-3409-01	missense_mutation		38	0.573	0.567	0.967	1.27058	1.2439	0.49	0.846	0.8181
ITGB3BP	integrin beta 3 binding protein (beta3-endonexin) [Source:HGNC Symbol;Acc:6157]	tcga-18-3409-01	silent		33	0.395	0.693	0.967	1.23805	1.24006	0.544	0.846	0.8181
ITIH4	inter-alpha-trypsin inhibitor heavy chain family, member 4 [Source:HGNC Symbol;Acc:6169]	tcga-18-3409-01	silent		10	0.665	0.506	0.967	1.23599	1.25448	0.344	0.846	0.8181
JAKMIP1	janus kinase and microtubule interacting protein 1 [Source:HGNC Symbol;Acc:26460]	tcga-18-3409-01	missense_mutation		4	0.819	0.413	0.967	1.24668	1.25168	0.381	0.846	0.8181
JAKMIP2	janus kinase and microtubule interacting protein 2 [Source:HGNC Symbol;Acc:29067]	tcga-18-3409-01	silent		5	0.535	0.592	0.967	1.24017	1.24443	0.482	0.846	0.8181
JPH1	junctophilin 1 [Source:HGNC Symbol;Acc:14201]	tcga-18-3409-01	silent		12	0.77	0.441	0.967	1.30665	1.27294	0.145	0.846	0.8181
KANK4	KN motif and ankyrin repeat domains 4 [Source:HGNC Symbol;Acc:27263]	tcga-18-3409-01	missense_mutation		4	1.21	0.225	0.967	1.23662	1.24289	0.504	0.846	0.8181
KAT6A	K(lysine) acetyltransferase 6A [Source:HGNC Symbol;Acc:13013]	tcga-18-3409-01	silent		21	0.932	0.351	0.967	1.2926	1.27586	0.123	0.846	0.8181
KCNA1	potassium voltage-gated channel, shaker-related subfamily, member 1 (episodic ataxia with myokymia) [Source:HGNC Symbol;Acc:6218]	tcga-18-3409-01	missense_mutation		13	1.32	0.187	0.967	1.29121	1.27729	0.113	0.846	0.8181
KCNH7	potassium voltage-gated channel, subfamily H (eag-related), member 7 [Source:HGNC Symbol;Acc:18863]	tcga-18-3409-01	silent		7	0.844	0.399	0.967	1.2741	1.27243	0.149	0.846	0.8181
KCNK16	potassium channel, subfamily K, member 16 [Source:HGNC Symbol;Acc:14464]	tcga-18-3409-01	missense_mutation		7	0.202	0.84	0.967	1.25154	1.27121	0.16	0.846	0.8181
KCNQ4	potassium voltage-gated channel, KQT-like subfamily, member 4 [Source:HGNC Symbol;Acc:6298]	tcga-18-3409-01	missense_mutation		8	0.918	0.359	0.967	1.26217	1.26834	0.185	0.846	0.8181
KCNV1	potassium channel, subfamily V, member 1 [Source:HGNC Symbol;Acc:18861]	tcga-18-3409-01	missense_mutation,silent		5	0.603	0.547	0.967	1.25281	1.27672	0.117	0.846	0.8181
KDM5B	lysine (K)-specific demethylase 5B [Source:HGNC Symbol;Acc:18039]	tcga-18-3409-01	missense_mutation		28	0.428	0.669	0.967	1.25568	1.24374	0.492	0.846	0.8181
KHDRBS3	KH domain containing, RNA binding, signal transduction associated 3 [Source:HGNC Symbol;Acc:18117]	tcga-18-3409-01	missense_mutation,missense_mutation		9	0.728	0.466	0.967	1.24824	1.2496	0.41	0.846	0.8181
KIAA0355	KIAA0355 [Source:HGNC Symbol;Acc:29016]	tcga-18-3409-01	missense_mutation		4	0.35	0.726	0.967	1.23733	1.24849	0.425	0.846	0.8181
KIAA1024	KIAA1024 [Source:HGNC Symbol;Acc:29172]	tcga-18-3409-01	missense_mutation		1	0.21	0.833	0.967	1.23981	1.23604	0.6	0.846	0.8181
KIAA1109	KIAA1109 [Source:HGNC Symbol;Acc:26953]	tcga-18-3409-01	missense_mutation,silent,silent		1	0.789	0.43	0.967	1.24297	1.25499	0.337	0.846	0.8181
KIAA1211	KIAA1211 [Source:HGNC Symbol;Acc:29219]	tcga-18-3409-01	missense_mutation		2	1.12	0.265	0.967	1.26821	1.27744	0.112	0.846	0.8181
KIAA1462	KIAA1462 [Source:HGNC Symbol;Acc:29283]	tcga-18-3409-01	silent,silent,missense_mutation		1	0.366	0.714	0.967	1.22849	1.2377	0.577	0.846	0.8181
KIDINS220	kinase D-interacting substrate, 220kDa [Source:HGNC Symbol;Acc:29508]	tcga-18-3409-01	silent		9	0.357	0.721	0.967	1.25503	1.26431	0.226	0.846	0.8181
KIF1B	kinesin family member 1B [Source:HGNC Symbol;Acc:16636]	tcga-18-3409-01	silent		22	1.37	0.171	0.967	1.26252	1.2516	0.382	0.846	0.8181
KLF15	Kruppel-like factor 15 [Source:HGNC Symbol;Acc:14536]	tcga-18-3409-01	missense_mutation		6	0.187	0.852	0.967	1.2506	1.25119	0.388	0.846	0.8181
KLHDC9	kelch domain containing 9 [Source:HGNC Symbol;Acc:28489]	tcga-18-3409-01	missense_mutation		2	1.12	0.265	0.967	1.2363	1.23913	0.557	0.846	0.8181
KLHL14	kelch-like family member 14 [Source:HGNC Symbol;Acc:29266]	tcga-18-3409-01	nonsense_mutation		2	0.108	0.914	0.967	1.2329	1.24642	0.454	0.846	0.8181
KLHL32	kelch-like family member 32 [Source:HGNC Symbol;Acc:21221]	tcga-18-3409-01	silent		4	1.01	0.315	0.967	1.24777	1.25739	0.307	0.846	0.8181
KLKB1	kallikrein B, plasma (Fletcher factor) 1 [Source:HGNC Symbol;Acc:6371]	tcga-18-3409-01	missense_mutation		8	0.0864	0.931	0.967	1.23724	1.2546	0.342	0.846	0.8181
KRT73	keratin 73 [Source:HGNC Symbol;Acc:28928]	tcga-18-3409-01	silent,missense_mutation		7	0.783	0.433	0.967	1.22417	1.24914	0.416	0.846	0.8181
KRT76	keratin 76 [Source:HGNC Symbol;Acc:24430]	tcga-18-3409-01	missense_mutation		9	0.188	0.851	0.967	1.23669	1.24688	0.448	0.846	0.8181
KRT79	keratin 79 [Source:HGNC Symbol;Acc:28930]	tcga-18-3409-01	silent		7	0.725	0.469	0.967	1.23759	1.24726	0.442	0.846	0.8181
KRT83	keratin 83 [Source:HGNC Symbol;Acc:6460]	tcga-18-3409-01	silent,missense_mutation		8	0.495	0.621	0.967	1.24709	1.24805	0.431	0.846	0.8181
KRTAP19-3	keratin associated protein 19-3 [Source:HGNC Symbol;Acc:18938]	tcga-18-3409-01	missense_mutation		3	0.735	0.462	0.967	1.22931	1.24501	0.474	0.846	0.8181
LARGE	like-glycosyltransferase [Source:HGNC Symbol;Acc:6511]	tcga-18-3409-01	missense_mutation		2	1.12	0.265	0.967	1.23049	1.25373	0.354	0.846	0.8181
LATS1	large tumor suppressor kinase 1 [Source:HGNC Symbol;Acc:6514]	tcga-18-3409-01	silent		16	0.987	0.323	0.967	1.26042	1.26297	0.241	0.846	0.8181
LCA5	Leber congenital amaurosis 5 [Source:HGNC Symbol;Acc:31923]	tcga-18-3409-01	missense_mutation		18	0.995	0.32	0.967	1.23983	1.2509	0.392	0.846	0.8181
LGALS4	lectin, galactoside-binding, soluble, 4 [Source:HGNC Symbol;Acc:6565]	tcga-18-3409-01	missense_mutation,missense_mutation		4	0.649	0.516	0.967	1.27716	1.25419	0.348	0.846	0.8181
LGR5	leucine-rich repeat containing G protein-coupled receptor 5 [Source:HGNC Symbol;Acc:4504]	tcga-18-3409-01	missense_mutation		3	1.37	0.172	0.967	1.24043	1.23585	0.603	0.846	0.8181
LINGO1	leucine rich repeat and Ig domain containing 1 [Source:HGNC Symbol;Acc:21205]	tcga-18-3409-01	missense_mutation		5	0.171	0.864	0.967	1.25105	1.2549	0.338	0.846	0.8181
LIPJ	lipase, family member J [Source:HGNC Symbol;Acc:21773]	tcga-18-3409-01	nonsense_mutation		1	1.11	0.268	0.967	1.24935	1.25533	0.333	0.846	0.8181
LITAF	lipopolysaccharide-induced TNF factor [Source:HGNC Symbol;Acc:16841]	tcga-18-3409-01	silent		11	1.11	0.265	0.967	1.25253	1.24729	0.442	0.846	0.8181
LMLN	leishmanolysin-like (metallopeptidase M8 family) [Source:HGNC Symbol;Acc:15991]	tcga-18-3409-01	nonsense_mutation		1	0.366	0.714	0.967	1.23885	1.25647	0.318	0.846	0.8181
LNX1	ligand of numb-protein X 1, E3 ubiquitin protein ligase [Source:HGNC Symbol;Acc:6657]	tcga-18-3409-01	missense_mutation		52	0.179	0.858	0.967	1.18659	1.24041	0.539	0.846	0.8181
LPGAT1	lysophosphatidylglycerol acyltransferase 1 [Source:HGNC Symbol;Acc:28985]	tcga-18-3409-01	missense_mutation		14	0.319	0.749	0.967	1.21915	1.23728	0.583	0.846	0.8181
LPP	LIM domain containing preferred translocation partner in lipoma [Source:HGNC Symbol;Acc:6679]	tcga-18-3409-01	missense_mutation		16	0.4	0.689	0.967	1.2924	1.25367	0.355	0.846	0.8181
LRCH3	leucine-rich repeats and calponin homology (CH) domain containing 3 [Source:HGNC Symbol;Acc:28637]	tcga-18-3409-01	missense_mutation		7	1.24	0.215	0.967	1.24411	1.26872	0.182	0.846	0.8181
LRIF1	ligand dependent nuclear receptor interacting factor 1 [Source:HGNC Symbol;Acc:30299]	tcga-18-3409-01	silent		24	0.4	0.689	0.967	1.20425	1.24261	0.508	0.846	0.8181
LRIG3	leucine-rich repeats and immunoglobulin-like domains 3 [Source:HGNC Symbol;Acc:30991]	tcga-18-3409-01	silent		3	0.634	0.526	0.967	1.26678	1.25111	0.389	0.846	0.8181
LRPAP1	low density lipoprotein receptor-related protein associated protein 1 [Source:HGNC Symbol;Acc:6701]	tcga-18-3409-01	silent		10	0.363	0.717	0.967	1.30922	1.2442	0.485	0.846	0.8181
MAD1L1	MAD1 mitotic arrest deficient-like 1 (yeast) [Source:HGNC Symbol;Acc:6762]	tcga-18-3409-01	missense_mutation		55	0.806	0.42	0.967	1.23058	1.2446	0.48	0.846	0.8181
MADD	MAP-kinase activating death domain [Source:HGNC Symbol;Acc:6766]	tcga-18-3409-01	missense_mutation,missense_mutation,missense_mutation		9	0.314	0.754	0.967	1.26548	1.27602	0.121	0.846	0.8181
MANEA	mannosidase, endo-alpha [Source:HGNC Symbol;Acc:21072]	tcga-18-3409-01	silent,missense_mutation		5	1.15	0.252	0.967	1.26502	1.24573	0.464	0.846	0.8181
MAP3K11	mitogen-activated protein kinase kinase kinase 11 [Source:HGNC Symbol;Acc:6850]	tcga-18-3409-01	missense_mutation		15	0.889	0.374	0.967	1.25239	1.27095	0.162	0.846	0.8181
MAP3K4	mitogen-activated protein kinase kinase kinase 4 [Source:HGNC Symbol;Acc:6856]	tcga-18-3409-01	silent		29	0.747	0.455	0.967	1.2163	1.25076	0.394	0.846	0.8181
MAP6	microtubule-associated protein 6 [Source:HGNC Symbol;Acc:6868]	tcga-18-3409-01	silent		2	0.643	0.52	0.967	1.22749	1.24481	0.477	0.846	0.8181
MAP7	microtubule-associated protein 7 [Source:HGNC Symbol;Acc:6869]	tcga-18-3409-01	missense_mutation		5	0.819	0.413	0.967	1.2466	1.26396	0.23	0.846	0.8181
MARCH1	membrane-associated ring finger (C3HC4) 1, E3 ubiquitin protein ligase [Source:HGNC Symbol;Acc:26077]	tcga-18-3409-01	silent		4	0.35	0.726	0.967	1.33055	1.2752	0.128	0.846	0.8181
MARK2	MAP/microtubule affinity-regulating kinase 2 [Source:HGNC Symbol;Acc:3332]	tcga-18-3409-01	missense_mutation		21	0.932	0.351	0.967	1.33	1.27291	0.145	0.846	0.8181
MAST2	microtubule associated serine/threonine kinase 2 [Source:HGNC Symbol;Acc:19035]	tcga-18-3409-01	silent,missense_mutation		39	0.619	0.536	0.967	1.27506	1.24134	0.526	0.846	0.8181
MBIP	MAP3K12 binding inhibitory protein 1 [Source:HGNC Symbol;Acc:20427]	tcga-18-3409-01	missense_mutation		35	0.347	0.729	0.967	1.23036	1.24185	0.519	0.846	0.8181
MCM3AP	minichromosome maintenance complex component 3 associated protein [Source:HGNC Symbol;Acc:6946]	tcga-18-3409-01	silent		10	1.21	0.226	0.967	1.25396	1.24523	0.471	0.846	0.8181
MED13	mediator complex subunit 13 [Source:HGNC Symbol;Acc:22474]	tcga-18-3409-01	missense_mutation		33	0.892	0.372	0.967	1.29548	1.25736	0.307	0.846	0.8181
MEGF11	multiple EGF-like-domains 11 [Source:HGNC Symbol;Acc:29635]	tcga-18-3409-01	missense_mutation,missense_mutation		1	1.11	0.268	0.967	1.23169	1.23835	0.568	0.846	0.8181
MEOX2	mesenchyme homeobox 2 [Source:HGNC Symbol;Acc:7014]	tcga-18-3409-01	missense_mutation		82	0.446	0.655	0.967	1.22586	1.2679	0.19	0.846	0.8181
MIA3	melanoma inhibitory activity family, member 3 [Source:HGNC Symbol;Acc:24008]	tcga-18-3409-01	frame_shift_del		11	0.83	0.407	0.967	1.24478	1.24167	0.521	0.846	0.8181
MINK1	misshapen-like kinase 1 [Source:HGNC Symbol;Acc:17565]	tcga-18-3409-01	missense_mutation		21	1.32	0.186	0.967	1.2744	1.26372	0.233	0.846	0.8181
MKS1	Meckel syndrome, type 1 [Source:HGNC Symbol;Acc:7121]	tcga-18-3409-01	missense_mutation		26	0.879	0.379	0.967	1.2803	1.2595	0.281	0.846	0.8181
MLXIP	MLX interacting protein [Source:HGNC Symbol;Acc:17055]	tcga-18-3409-01	silent		2	0.297	0.766	0.967	1.23559	1.26916	0.178	0.846	0.8181
MLXIPL	MLX interacting protein-like [Source:HGNC Symbol;Acc:12744]	tcga-18-3409-01	missense_mutation		6	1.04	0.299	0.967	1.25368	1.26113	0.262	0.846	0.8181
MMS22L	MMS22-like, DNA repair protein [Source:HGNC Symbol;Acc:21475]	tcga-18-3409-01	missense_mutation		19	0.723	0.469	0.967	1.22509	1.24026	0.541	0.846	0.8181
MOCS3	molybdenum cofactor synthesis 3 [Source:HGNC Symbol;Acc:15765]	tcga-18-3409-01	silent		22	0.895	0.371	0.967	1.23838	1.23791	0.574	0.846	0.8181
MORN4	MORN repeat containing 4 [Source:HGNC Symbol;Acc:24001]	tcga-18-3409-01	missense_mutation		5	0.819	0.413	0.967	1.24906	1.25216	0.375	0.846	0.8181
MROH7	maestro heat-like repeat family member 7 [Source:HGNC Symbol;Acc:24802]	tcga-18-3409-01	missense_mutation		1	0.789	0.43	0.967	1.25562	1.24851	0.425	0.846	0.8181
MSH4	mutS homolog 4 [Source:HGNC Symbol;Acc:7327]	tcga-18-3409-01	missense_mutation,missense_mutation		5	0.672	0.501	0.967	1.25658	1.25314	0.361	0.846	0.8181
MTSS1	metastasis suppressor 1 [Source:HGNC Symbol;Acc:20443]	tcga-18-3409-01	missense_mutation		7	1.31	0.19	0.967	1.27471	1.25788	0.3	0.846	0.8181
MUC5B	mucin 5B, oligomeric mucus/gel-forming [Source:HGNC Symbol;Acc:7516]	tcga-18-3409-01	missense_mutation,missense_mutation,silent,missense_mutation		7	0.109	0.913	0.967	1.24136	1.26233	0.248	0.846	0.8181
MYEF2	myelin expression factor 2 [Source:HGNC Symbol;Acc:17940]	tcga-18-3409-01	missense_mutation		11	0.106	0.916	0.967	1.23797	1.24291	0.504	0.846	0.8181
NAALADL1	N-acetylated alpha-linked acidic dipeptidase-like 1 [Source:HGNC Symbol;Acc:23536]	tcga-18-3409-01	missense_mutation		1	0.553	0.58	0.967	1.2523	1.23614	0.599	0.846	0.8181
NCKAP5	NCK-associated protein 5 [Source:HGNC Symbol;Acc:29847]	tcga-18-3409-01	silent		3	0.283	0.777	0.967	1.27028	1.26132	0.259	0.846	0.8181
NCKAP5L	NCK-associated protein 5-like [Source:HGNC Symbol;Acc:29321]	tcga-18-3409-01	silent,missense_mutation,silent		8	0.446	0.655	0.967	1.25624	1.2464	0.454	0.846	0.8181
NCOA6	nuclear receptor coactivator 6 [Source:HGNC Symbol;Acc:15936]	tcga-18-3409-01	missense_mutation		44	0.104	0.917	0.967	1.27632	1.26854	0.184	0.846	0.8181	*
NCOR1	nuclear receptor corepressor 1 [Source:HGNC Symbol;Acc:7672]	tcga-18-3409-01	missense_mutation		52	0.0971	0.923	0.967	1.27868	1.26779	0.191	0.846	0.8181
NCSTN	nicastrin [Source:HGNC Symbol;Acc:17091]	tcga-18-3409-01	silent		36	1.21	0.225	0.967	1.24933	1.24774	0.435	0.846	0.8181
NDST3	N-deacetylase/N-sulfotransferase (heparan glucosaminyl) 3 [Source:HGNC Symbol;Acc:7682]	tcga-18-3409-01	missense_mutation		8	0.918	0.359	0.967	1.25495	1.25797	0.299	0.846	0.8181
NEDD4L	neural precursor cell expressed, developmentally down-regulated 4-like, E3 ubiquitin protein ligase [Source:HGNC Symbol;Acc:7728]	tcga-18-3409-01	missense_mutation		35	1.1	0.271	0.967	1.26753	1.25439	0.345	0.846	0.8181
NEFH	neurofilament, heavy polypeptide [Source:HGNC Symbol;Acc:7737]	tcga-18-3409-01	missense_mutation		5	0.227	0.82	0.967	1.24318	1.25987	0.276	0.846	0.8181
NEK1	NIMA-related kinase 1 [Source:HGNC Symbol;Acc:7744]	tcga-18-3409-01	missense_mutation		26	0.564	0.573	0.967	1.25824	1.25745	0.306	0.846	0.8181
NEUROD6	neuronal differentiation 6 [Source:HGNC Symbol;Acc:13804]	tcga-18-3409-01	silent,missense_mutation		7	1.17	0.243	0.967	1.2393	1.25904	0.286	0.846	0.8181
NFKB1	nuclear factor of kappa light polypeptide gene enhancer in B-cells 1 [Source:HGNC Symbol;Acc:7794]	tcga-18-3409-01	missense_mutation		108	0.404	0.686	0.967	1.25665	1.25716	0.31	0.846	0.8181
NKX6-1	NK6 homeobox 1 [Source:HGNC Symbol;Acc:7839]	tcga-18-3409-01	missense_mutation		2	0.199	0.842	0.967	1.23787	1.25025	0.401	0.846	0.8181
NLRP4	NLR family, pyrin domain containing 4 [Source:HGNC Symbol;Acc:22943]	tcga-18-3409-01	silent,missense_mutation,silent,missense_mutation		2	0.643	0.52	0.967	1.24473	1.23727	0.583	0.846	0.8181
NOD2	nucleotide-binding oligomerization domain containing 2 [Source:HGNC Symbol;Acc:5331]	tcga-18-3409-01	silent		9	1.16	0.248	0.967	1.2402	1.24055	0.537	0.846	0.8181
NOS2	nitric oxide synthase 2, inducible [Source:HGNC Symbol;Acc:7873]	tcga-18-3409-01	silent		37	0.631	0.528	0.967	1.27258	1.26031	0.271	0.846	0.8181
NOTUM	notum pectinacetylesterase homolog (Drosophila) [Source:HGNC Symbol;Acc:27106]	tcga-18-3409-01	silent		2	0.938	0.348	0.967	1.24946	1.25484	0.339	0.846	0.8181
NOX3	NADPH oxidase 3 [Source:HGNC Symbol;Acc:7890]	tcga-18-3409-01	silent		7	1.1	0.271	0.967	1.26993	1.26422	0.227	0.846	0.8181
NOX5	NADPH oxidase, EF-hand calcium binding domain 5 [Source:HGNC Symbol;Acc:14874]	tcga-18-3409-01	silent,missense_mutation		10	0.62	0.535	0.967	1.25979	1.27073	0.164	0.846	0.8181
NPR3	natriuretic peptide receptor C/guanylate cyclase C (atrionatriuretic peptide receptor C) [Source:HGNC Symbol;Acc:7945]	tcga-18-3409-01	missense_mutation		6	1.27	0.203	0.967	1.24638	1.26321	0.238	0.846	0.8181
NR2C2	nuclear receptor subfamily 2, group C, member 2 [Source:HGNC Symbol;Acc:7972]	tcga-18-3409-01	missense_mutation		11	0.83	0.407	0.967	1.25623	1.23722	0.584	0.846	0.8181
NRAP	nebulin-related anchoring protein [Source:HGNC Symbol;Acc:7988]	tcga-18-3409-01	missense_mutation		2	0.108	0.914	0.967	1.23944	1.25378	0.353	0.846	0.8181
NYAP2	neuronal tyrosine-phosphorylated phosphoinositide-3-kinase adaptor 2 [Source:HGNC Symbol;Acc:29291]	tcga-18-3409-01	missense_mutation		1	1.11	0.268	0.967	1.2319	1.25725	0.308	0.846	0.8181
OBSCN	obscurin, cytoskeletal calmodulin and titin-interacting RhoGEF [Source:HGNC Symbol;Acc:15719]	tcga-18-3409-01	nonsense_mutation,missense_mutation,silent,silent		7	0.25	0.803	0.967	1.31959	1.26589	0.21	0.846	0.8181			*
OC90	Otoconin-90 [Source:UniProtKB/Swiss-Prot;Acc:Q02509] ::OR:: otoconin 90 [Source:HGNC Symbol;Acc:8100]	tcga-18-3409-01	missense_mutation,missense_mutation,missense_mutation		5	0.976	0.329	0.967	1.26984	1.2404	0.539	0.846	0.8181
OLFM3	olfactomedin 3 [Source:HGNC Symbol;Acc:17990]	tcga-18-3409-01	missense_mutation		2	0.199	0.842	0.967	1.3026	1.23859	0.565	0.846	0.8181
OR10G8	olfactory receptor, family 10, subfamily G, member 8 [Source:HGNC Symbol;Acc:14845]	tcga-18-3409-01	missense_mutation		3	0.364	0.716	0.967	1.23119	1.24052	0.537	0.846	0.8181
OR10H2	olfactory receptor, family 10, subfamily H, member 2 [Source:HGNC Symbol;Acc:8173]	tcga-18-3409-01	missense_mutation		3	0.283	0.777	0.967	1.23019	1.24128	0.527	0.846	0.8181
OR10R2	olfactory receptor, family 10, subfamily R, member 2 [Source:HGNC Symbol;Acc:14820]	tcga-18-3409-01	silent		5	1.06	0.289	0.967	1.2366	1.24268	0.507	0.846	0.8181
OR13C8	olfactory receptor, family 13, subfamily C, member 8 [Source:HGNC Symbol;Acc:15103]	tcga-18-3409-01	missense_mutation		3	0.132	0.895	0.967	1.23302	1.24147	0.524	0.846	0.8181
OR1C1	olfactory receptor, family 1, subfamily C, member 1 [Source:HGNC Symbol;Acc:8182]	tcga-18-3409-01	missense_mutation,missense_mutation		3	0.364	0.716	0.967	1.22622	1.2373	0.583	0.846	0.8181
OR1D2	olfactory receptor, family 1, subfamily D, member 2 [Source:HGNC Symbol;Acc:8183]	tcga-18-3409-01	silent		10	0.951	0.342	0.967	1.26346	1.26347	0.235	0.846	0.8181
OR1F1	olfactory receptor, family 1, subfamily F, member 1 [Source:HGNC Symbol;Acc:8194]	tcga-18-3409-01	silent		5	0.819	0.413	0.967	1.23031	1.24052	0.537	0.846	0.8181
OR2A14	olfactory receptor, family 2, subfamily A, member 14 [Source:HGNC Symbol;Acc:15084]	tcga-18-3409-01	silent		4	0.732	0.464	0.967	1.23614	1.24246	0.51	0.846	0.8181
OR2A2	olfactory receptor, family 2, subfamily A, member 2 [Source:HGNC Symbol;Acc:8230]	tcga-18-3409-01	silent		3	0.364	0.716	0.967	1.22315	1.24014	0.543	0.846	0.8181
OR2A25	olfactory receptor, family 2, subfamily A, member 25 [Source:HGNC Symbol;Acc:19562]	tcga-18-3409-01	silent		3	0.206	0.837	0.967	1.22736	1.24038	0.539	0.846	0.8181
OR2H1	olfactory receptor, family 2, subfamily H, member 1 [Source:HGNC Symbol;Acc:8252]	tcga-18-3409-01	missense_mutation		3	0.132	0.895	0.967	1.22306	1.24126	0.527	0.846	0.8181
OR2L13	olfactory receptor, family 2, subfamily L, member 13 [Source:HGNC Symbol;Acc:19578]	tcga-18-3409-01	missense_mutation		4	0.57	0.569	0.967	1.22801	1.24353	0.495	0.846	0.8181
OR2T12	olfactory receptor, family 2, subfamily T, member 12 [Source:HGNC Symbol;Acc:19592]	tcga-18-3409-01	missense_mutation		4	0.282	0.778	0.967	1.23321	1.2429	0.504	0.846	0.8181
OR2T33	olfactory receptor, family 2, subfamily T, member 33 [Source:HGNC Symbol;Acc:31255]	tcga-18-3409-01	silent,missense_mutation,missense_mutation		4	0.819	0.413	0.967	1.22971	1.24238	0.511	0.846	0.8181
OR4A15	olfactory receptor, family 4, subfamily A, member 15 [Source:HGNC Symbol;Acc:15152]	tcga-18-3409-01	missense_mutation		4	0.421	0.674	0.967	1.23905	1.24366	0.493	0.846	0.8181
OR4A47	olfactory receptor, family 4, subfamily A, member 47 [Source:HGNC Symbol;Acc:31266]	tcga-18-3409-01	silent		3	0.449	0.653	0.967	1.22299	1.23862	0.564	0.846	0.8181
OR4C3	olfactory receptor, family 4, subfamily C, member 3 [Source:HGNC Symbol;Acc:14697]	tcga-18-3409-01	silent		6	0.457	0.648	0.967	1.238	1.24596	0.46	0.846	0.8181
OR56A3	olfactory receptor, family 56, subfamily A, member 3 [Source:HGNC Symbol;Acc:14786]	tcga-18-3409-01	silent		2	0.199	0.842	0.967	1.22053	1.23727	0.583	0.846	0.8181
OR5AC2	olfactory receptor, family 5, subfamily AC, member 2 [Source:HGNC Symbol;Acc:15431]	tcga-18-3409-01	missense_mutation		3	0.634	0.526	0.967	1.22452	1.23902	0.559	0.846	0.8181
OR5AP2	olfactory receptor, family 5, subfamily AP, member 2 [Source:HGNC Symbol;Acc:15258]	tcga-18-3409-01	missense_mutation		3	0.132	0.895	0.967	1.23004	1.24086	0.533	0.846	0.8181
OR5AS1	olfactory receptor, family 5, subfamily AS, member 1 [Source:HGNC Symbol;Acc:15261]	tcga-18-3409-01	missense_mutation		4	0.494	0.621	0.967	1.23316	1.24267	0.507	0.846	0.8181
OR5B12	olfactory receptor, family 5, subfamily B, member 12 [Source:HGNC Symbol;Acc:15432]	tcga-18-3409-01	missense_mutation		2	0.199	0.842	0.967	1.22136	1.23603	0.6	0.846	0.8181
OR5H14	olfactory receptor, family 5, subfamily H, member 14 [Source:HGNC Symbol;Acc:31286]	tcga-18-3409-01	silent		3	0.449	0.653	0.967	1.22738	1.23933	0.554	0.846	0.8181
OR5H15	olfactory receptor, family 5, subfamily H, member 15 [Source:HGNC Symbol;Acc:31287]	tcga-18-3409-01	missense_mutation		3	0.449	0.653	0.967	1.22738	1.23933	0.554	0.846	0.8181
OR5T2	olfactory receptor, family 5, subfamily T, member 2 [Source:HGNC Symbol;Acc:15296]	tcga-18-3409-01	missense_mutation		4	0.494	0.621	0.967	1.23454	1.2421	0.515	0.846	0.8181
OR6C1	olfactory receptor, family 6, subfamily C, member 1 [Source:HGNC Symbol;Acc:8355]	tcga-18-3409-01	missense_mutation,silent		4	0.819	0.413	0.967	1.22796	1.24138	0.525	0.846	0.8181
OR7C2	olfactory receptor, family 7, subfamily C, member 2 [Source:HGNC Symbol;Acc:8374]	tcga-18-3409-01	silent,missense_mutation		3	0.283	0.777	0.967	1.22804	1.23875	0.562	0.846	0.8181
OR8J1	olfactory receptor, family 8, subfamily J, member 1 [Source:HGNC Symbol;Acc:14855]	tcga-18-3409-01	silent		4	0.649	0.516	0.967	1.23884	1.24253	0.509	0.846	0.8181
P2RY4	pyrimidinergic receptor P2Y, G-protein coupled, 4 [Source:HGNC Symbol;Acc:8542]	tcga-18-3409-01	missense_mutation		13	0.679	0.497	0.967	1.3069	1.26077	0.266	0.846	0.8181
PAPLN	papilin, proteoglycan-like sulfated glycoprotein [Source:HGNC Symbol;Acc:19262]	tcga-18-3409-01	missense_mutation		3	0.843	0.399	0.967	1.25776	1.24947	0.411	0.846	0.8181
PARD3B	par-3 family cell polarity regulator beta [Source:HGNC Symbol;Acc:14446]	tcga-18-3409-01	missense_mutation,silent		4	1.33	0.185	0.967	1.24327	1.26771	0.192	0.846	0.8181
PAX8	paired box 8 [Source:HGNC Symbol;Acc:8622]	tcga-18-3409-01	missense_mutation		21	0.323	0.747	0.967	1.27311	1.26522	0.217	0.846	0.8181
PCM1	pericentriolar material 1 [Source:HGNC Symbol;Acc:8727]	tcga-18-3409-01	missense_mutation		44	0.659	0.51	0.967	1.27815	1.26874	0.182	0.846	0.8181
PCNT	pericentrin [Source:HGNC Symbol;Acc:16068]	tcga-18-3409-01	missense_mutation		22	0.0989	0.921	0.967	1.26431	1.25329	0.36	0.846	0.8181
PCSK5	proprotein convertase subtilisin/kexin type 5 [Source:HGNC Symbol;Acc:8747]	tcga-18-3409-01	silent		9	0.271	0.786	0.967	1.24118	1.25784	0.301	0.846	0.8181
PCSK6	proprotein convertase subtilisin/kexin type 6 [Source:HGNC Symbol;Acc:8569]	tcga-18-3409-01	missense_mutation,silent,silent		3	0.843	0.399	0.967	1.27454	1.26181	0.254	0.846	0.8181
PDZD8	PDZ domain containing 8 [Source:HGNC Symbol;Acc:26974]	tcga-18-3409-01	silent		6	1.04	0.299	0.967	1.30083	1.2521	0.375	0.846	0.8181
PEX5L	peroxisomal biogenesis factor 5-like [Source:HGNC Symbol;Acc:30024]	tcga-18-3409-01	missense_mutation		7	0.844	0.399	0.967	1.25187	1.25688	0.313	0.846	0.8181
PI4KB	phosphatidylinositol 4-kinase, catalytic, beta [Source:HGNC Symbol;Acc:8984]	tcga-18-3409-01	silent		39	1.04	0.297	0.967	1.29293	1.26845	0.184	0.846	0.8181
PIEZO2	piezo-type mechanosensitive ion channel component 2 [Source:HGNC Symbol;Acc:26270]	tcga-18-3409-01	silent		1	0.789	0.43	0.967	1.2545	1.23799	0.573	0.846	0.8181
PKD2	polycystic kidney disease 2 (autosomal dominant) [Source:HGNC Symbol;Acc:9009]	tcga-18-3409-01	silent		16	0.433	0.665	0.967	1.28568	1.27441	0.133	0.846	0.8181
PKHD1	polycystic kidney and hepatic disease 1 (autosomal recessive) [Source:HGNC Symbol;Acc:9016]	tcga-18-3409-01	missense_mutation		4	0.282	0.778	0.967	1.26411	1.24525	0.471	0.846	0.8181
PKNOX2	PBX/knotted 1 homeobox 2 [Source:HGNC Symbol;Acc:16714]	tcga-18-3409-01	missense_mutation		7	0.503	0.615	0.967	1.24157	1.25142	0.385	0.846	0.8181
PLA2G4C	phospholipase A2, group IVC (cytosolic, calcium-independent) [Source:HGNC Symbol;Acc:9037]	tcga-18-3409-01	missense_mutation,silent		6	1.11	0.265	0.967	1.23165	1.23692	0.588	0.846	0.8181
PLA2G6	phospholipase A2, group VI (cytosolic, calcium-independent) [Source:HGNC Symbol;Acc:9039]	tcga-18-3409-01	missense_mutation		28	1.28	0.201	0.967	1.23227	1.25359	0.356	0.846	0.8181
PLB1	phospholipase B1 [Source:HGNC Symbol;Acc:30041]	tcga-18-3409-01	missense_mutation		17	0.764	0.445	0.967	1.24203	1.24004	0.544	0.846	0.8181
PLD5	phospholipase D family, member 5 [Source:HGNC Symbol;Acc:26879]	tcga-18-3409-01	silent		2	1.32	0.187	0.967	1.23825	1.24348	0.496	0.846	0.8181
PLEK	pleckstrin [Source:HGNC Symbol;Acc:9070]	tcga-18-3409-01	nonsense_mutation		4	0.282	0.778	0.967	1.24851	1.24608	0.459	0.846	0.8181
PLEKHG1	pleckstrin homology domain containing, family G (with RhoGef domain) member 1 [Source:HGNC Symbol;Acc:20884]	tcga-18-3409-01	missense_mutation		3	0.843	0.399	0.967	1.27901	1.24208	0.515	0.846	0.8181
PLEKHG3	pleckstrin homology domain containing, family G (with RhoGef domain) member 3 [Source:HGNC Symbol;Acc:20364]	tcga-18-3409-01	silent		3	1.22	0.223	0.967	1.26724	1.23969	0.549	0.846	0.8181
PLEKHO2	pleckstrin homology domain containing, family O member 2 [Source:HGNC Symbol;Acc:30026]	tcga-18-3409-01	missense_mutation		4	0.35	0.726	0.967	1.23438	1.24239	0.511	0.846	0.8181
PLIN4	perilipin 4 [Source:HGNC Symbol;Acc:29393]	tcga-18-3409-01	missense_mutation		1	0.553	0.58	0.967	1.24077	1.25564	0.329	0.846	0.8181
PLK1	polo-like kinase 1 [Source:HGNC Symbol;Acc:9077]	tcga-18-3409-01	silent		159	0.835	0.404	0.967	1.25257	1.24845	0.425	0.846	0.8181
PLXNA1	plexin A1 [Source:HGNC Symbol;Acc:9099]	tcga-18-3409-01	silent,missense_mutation,silent		7	0.725	0.469	0.967	1.24199	1.25797	0.299	0.846	0.8181
PLXND1	plexin D1 [Source:HGNC Symbol;Acc:9107]	tcga-18-3409-01	silent		3	0.735	0.462	0.967	1.27135	1.25315	0.361	0.846	0.8181
PMFBP1	polyamine modulated factor 1 binding protein 1 [Source:HGNC Symbol;Acc:17728]	tcga-18-3409-01	silent		1	0.366	0.714	0.967	1.2374	1.2382	0.57	0.846	0.8181
POLB	polymerase (DNA directed), beta [Source:HGNC Symbol;Acc:9174]	tcga-18-3409-01	missense_mutation		23	0.472	0.637	0.967	1.23189	1.23896	0.559	0.846	0.8181
POLN	polymerase (DNA directed) nu [Source:HGNC Symbol;Acc:18870]	tcga-18-3409-01	missense_mutation,missense_mutation		8	0.698	0.485	0.967	1.26106	1.25446	0.344	0.846	0.8181
PPARGC1B	peroxisome proliferator-activated receptor gamma, coactivator 1 beta [Source:HGNC Symbol;Acc:30022]	tcga-18-3409-01	missense_mutation		6	0.515	0.607	0.967	1.24087	1.26856	0.183	0.846	0.8181
PPM1E	protein phosphatase, Mg2+/Mn2+ dependent, 1E [Source:HGNC Symbol;Acc:19322]	tcga-18-3409-01	silent		7	0.298	0.765	0.967	1.25038	1.24223	0.513	0.846	0.8181
PPP1R3A	protein phosphatase 1, regulatory subunit 3A [Source:HGNC Symbol;Acc:9291]	tcga-18-3409-01	missense_mutation,nonsense_mutation		7	0.398	0.69	0.967	1.25391	1.24341	0.497	0.846	0.8181
PPP2R5C	protein phosphatase 2, regulatory subunit B', gamma [Source:HGNC Symbol;Acc:9311]	tcga-18-3409-01	missense_mutation,missense_mutation		65	1.03	0.303	0.967	1.24882	1.25206	0.376	0.846	0.8181
PRF1	perforin 1 (pore forming protein) [Source:HGNC Symbol;Acc:9360]	tcga-18-3409-01	silent		7	1.17	0.243	0.967	1.22478	1.25683	0.314	0.846	0.8181
PRKAG3	protein kinase, AMP-activated, gamma 3 non-catalytic subunit [Source:HGNC Symbol;Acc:9387]	tcga-18-3409-01	silent		11	0.408	0.683	0.967	1.30061	1.25425	0.347	0.846	0.8181
PRKG2	protein kinase, cGMP-dependent, type II [Source:HGNC Symbol;Acc:9416]	tcga-18-3409-01	missense_mutation		6	0.515	0.607	0.967	1.25664	1.26991	0.171	0.846	0.8181
PUM1	pumilio RNA-binding family member 1 [Source:HGNC Symbol;Acc:14957]	tcga-18-3409-01	silent		14	0.387	0.698	0.967	1.22731	1.26154	0.257	0.846	0.8181
PVR	poliovirus receptor [Source:HGNC Symbol;Acc:9705]	tcga-18-3409-01	missense_mutation		5	1.24	0.216	0.967	1.26206	1.27134	0.158	0.846	0.8181
PXDNL	peroxidasin homolog (Drosophila)-like [Source:HGNC Symbol;Acc:26359]	tcga-18-3409-01	silent,missense_mutation		7	0.844	0.399	0.967	1.25654	1.23963	0.55	0.846	0.8181
PYHIN1	pyrin and HIN domain family, member 1 [Source:HGNC Symbol;Acc:28894]	tcga-18-3409-01	missense_mutation,missense_mutation		19	0.755	0.45	0.967	1.28541	1.2542	0.347	0.846	0.8181
RAB27B	RAB27B, member RAS oncogene family [Source:HGNC Symbol;Acc:9767]	tcga-18-3409-01	missense_mutation		6	1.27	0.203	0.967	1.24416	1.23828	0.569	0.846	0.8181
RAPGEF2	Rap guanine nucleotide exchange factor (GEF) 2 [Source:HGNC Symbol;Acc:16854]	tcga-18-3409-01	missense_mutation,missense_mutation		16	0.337	0.736	0.967	1.31818	1.24047	0.538	0.846	0.8181
RAPGEF6	Rap guanine nucleotide exchange factor (GEF) 6 [Source:HGNC Symbol;Acc:20655]	tcga-18-3409-01	silent		5	0.47	0.638	0.967	1.24703	1.24907	0.417	0.846	0.8181
RBFA	ribosome binding factor A (putative) [Source:HGNC Symbol;Acc:26120]	tcga-18-3409-01	silent		4	0.35	0.726	0.967	1.22796	1.24339	0.497	0.846	0.8181
RBP5	retinol binding protein 5, cellular [Source:HGNC Symbol;Acc:15847]	tcga-18-3409-01	silent		5	0.47	0.638	0.967	1.2533	1.24117	0.528	0.846	0.8181
REG1A	regenerating islet-derived 1 alpha [Source:HGNC Symbol;Acc:9951]	tcga-18-3409-01	missense_mutation,missense_mutation		1	0.366	0.714	0.967	1.2726	1.25502	0.337	0.846	0.8181
REG1B	regenerating islet-derived 1 beta [Source:HGNC Symbol;Acc:9952]	tcga-18-3409-01	missense_mutation		1	0.553	0.58	0.967	1.2531	1.23972	0.549	0.846	0.8181
REST	RE1-silencing transcription factor [Source:HGNC Symbol;Acc:9966]	tcga-18-3409-01	nonsense_mutation		30	0.821	0.411	0.967	1.27688	1.25606	0.323	0.846	0.8181
RFX6	regulatory factor X, 6 [Source:HGNC Symbol;Acc:21478]	tcga-18-3409-01	missense_mutation,missense_mutation,silent		7	0.905	0.365	0.967	1.23425	1.23631	0.596	0.846	0.8181
RHAG	Rh-associated glycoprotein [Source:HGNC Symbol;Acc:10006]	tcga-18-3409-01	missense_mutation		4	0.35	0.726	0.967	1.24064	1.236	0.601	0.846	0.8181
RORB	RAR-related orphan receptor B [Source:HGNC Symbol;Acc:10259]	tcga-18-3409-01	missense_mutation		7	0.783	0.433	0.967	1.2448	1.25197	0.377	0.846	0.8181
RTEL1	regulator of telomere elongation helicase 1 [Source:HGNC Symbol;Acc:15888]	tcga-18-3409-01	missense_mutation		14	1.28	0.2	0.967	1.25244	1.24447	0.482	0.846	0.8181
[truncated: 66,215 more rows]
